# Supplementary material for: Dual CARM1-and IKZF3-targeting: A novel approach to multiple myeloma therapy synergy between CARM1 inhibition and IMiDs
Source: Mol Ther Oncol. 2025 Feb 20;33(1):200952. doi: 10.1016/j.omton.2025.200952 (PMC11930131; doi:10.1016/j.omton.2025.200952)
Supplement: Table S1. Raw proteomics data for the 8-h time point corresponding to 074 treatment of MOLT4 cells — Multiplexed quantitative proteomics experiment used for assessing protein abundance changes in response to degrader treatment. [file mmc2.xlsx]

## Sheet: Supp Table 1- 074 proteomics-8 
	ID	logFC	AveExpr	t	P.Value	adj.P.Val	B
Q5JSP0-1	FGD3	-3.2072	2.64067	-100.678	3.00893e-09	2.13514e-05	10.1887
Q13422	IKZF1	-2.86663	2.87139	-85.7333	6.56177e-09	2.32812e-05	9.94545
Q96JP5-1	ZFP91	-3.25105	2.72271	-48.3663	1.05345e-07	0.000249175	7.15988
Q9UKT9-1	IKZF3	-2.69088	2.91724	-35.2795	4.85443e-07	0.000861176	6.46028
P0CG12	CHTF8	1.82234	2.7971	28.5604	1.34816e-06	0.0019133	5.76357
O60711-1	LPXN	-0.775379	3.13809	-20.1	7.32773e-06	0.00764165	4.83181
Q14534	SQLE	0.683885	3.20481	18.7317	1.02801e-05	0.00911848	4.47416
Q01581	HMGCS1	0.443816	3.25492	19.9819	7.53827e-06	0.00764165	4.38684
Q14498-1	RBM39	0.257752	3.2149	15.5845	2.47938e-05	0.0195485	3.08564
O95785-3	WIZ	-0.434623	3.21501	-13.9584	4.19106e-05	0.0297398	2.78093
P04035-1	HMGCR	0.927891	3.14174	13.0395	5.79037e-05	0.0328383	2.77223
O95864	FADS2	0.641578	3.22224	13.0048	5.86399e-05	0.0328383	2.76423
Q9HBE1-1	PATZ1	-0.737579	3.11759	-12.4217	7.28609e-05	0.03693	2.53655
P30291-1	WEE1	-0.376803	3.05614	-12.9347	6.01604e-05	0.0328383	2.44806
Q8TAP9	MPLKIP	1.7906	2.98126	12.1729	8.01712e-05	0.0379263	1.70867
Q9Y4C1	KDM3A	-0.249262	3.1578	-11.4369	0.000107574	0.0477091	1.54545
P04114	APOB	0.872761	3.15522	9.9308	0.000208419	0.0591578	1.50633
Q8NHV1	GIMAP7	-0.612383	3.26523	-9.76578	0.000225333	0.0614985	1.42422
P16150	SPN; LOC101929889; LOC105369261	-0.551463	3.3125	-9.59848	0.000244186	0.0635672	1.3291
Q8NCL4	GALNT6	0.306892	3.10809	10.2644	0.000178648	0.0591578	1.30606
P01130	LDLR	0.397079	3.15382	10.0885	0.000193662	0.0591578	1.22456
Q9C037-1	TRIM4	0.34098	3.16413	9.95578	0.000205993	0.0591578	1.16632
Q460N5	PARP14	0.177028	3.17456	10.9147	0.000133993	0.0528232	1.02001
P49773	HINT1	0.257798	3.21444	10.2946	0.000176207	0.0591578	0.923324
A4D2B0	MBLAC1	1.62756	3.25879	9.52431	0.000253145	0.0635672	0.90188
Q9UKS7-1	IKZF2	-0.50569	3.18758	-8.94592	0.000338344	0.0727541	0.870463
P14921-1	ETS1	-0.314596	3.19984	-9.40237	0.000268745	0.0635672	0.869397
P37268	FDFT1	0.436932	3.16951	10.1693	0.000186578	0.0591578	0.860685
P49327	FASN	0.153949	3.19397	11.2519	0.000116151	0.0484826	0.657941
Q96CX6	LRRC58	-0.537239	3.05048	-8.32185	0.000471868	0.0904967	0.587356
P11166	SLC2A1	-0.329171	3.20018	-8.62144	0.000401145	0.0813293	0.449974
Q8WUI4	HDAC7	-0.274012	3.21703	-8.62681	0.000399997	0.0813293	0.383289
P04075	ALDOA	-0.184056	3.19666	-10.6128	0.000152822	0.0570748	0.382181
Q9UI08	EVL	-0.164284	3.21883	-9.44718	0.000262882	0.0635672	0.338592
Q9H5N1	RABEP2	-0.299043	3.23985	-7.99569	0.000566506	0.0995847	0.113667
P55083	MFAP4	0.429283	3.097	7.89435	0.000600416	0.101442	0.0159297
Q9NZ72	STMN3	-0.452616	3.25584	-7.21098	0.000904655	0.133738	-0.0796152
Q9NPD7	NRN1	-0.528258	3.234	-6.94899	0.00106807	0.151581	-0.189791
Q96PP9	GBP4	0.226074	3.1368	7.97296	0.000573909	0.0995847	-0.228983
Q16850-1	CYP51A1	0.519818	3.13123	7.74747	0.000653968	0.10792	-0.289555
Q9Y6K5	OAS3	0.200281	3.11217	7.96846	0.000575391	0.0995847	-0.295323
P27701	CD82	-0.574427	3.21834	-6.6212	0.00132476	0.167867	-0.31687
P18206	VCL	0.221043	3.09443	8.07999	0.00054003	0.0995847	-0.321394
Q16352	INA	-0.281653	3.17328	-7.44386	0.00078385	0.120917	-0.327598
P27144	AK4; LOC100507855	-0.438988	3.16558	-7.53387	0.000742372	0.117064	-0.366375
O60427	FADS1	0.275851	3.18903	7.22732	0.00089549	0.133738	-0.380706
P52789	HK2	-0.247245	3.20011	-8.34855	0.000464992	0.0904967	-0.420355
P00338-1	LDHA	-0.124976	3.18959	-9.061	0.000318943	0.0727541	-0.501429
Q8N766-1	EMC1	0.219911	3.17492	7.70556	0.00067028	0.108098	-0.514848
Q9P2B4	CTTNBP2NL	0.403107	3.10909	6.8101	0.00116889	0.156499	-0.531334
Q16527	CSRP2	0.438316	2.90627	6.35846	0.00158466	0.175699	-0.604239
Q9NWU2	GID8	-0.374764	3.20772	-6.40671	0.00153269	0.175419	-0.698187
P98155-1	VLDLR	0.307746	3.01991	6.71967	0.00124062	0.160063	-0.879077
Q99541	PLIN2	-0.357958	3.25105	-6.35872	0.00158438	0.175699	-0.918527
Q96A37-1	RNF166	-2.83856	2.98693	-8.95686	0.000336439	0.0727541	-0.933541
O15427	SLC16A3	-1.081	3.05843	-5.77376	0.00241501	0.204011	-1.03272
Q15800	MSMO1	0.486741	3.16053	5.86614	0.00225451	0.197506	-1.09702
Q14693-1	LPIN1	-0.250242	3.07664	-6.09137	0.00191324	0.193593	-1.20491
Q13415	ORC1	-0.253414	2.85531	-6.49898	0.00143882	0.16963	-1.21876
Q9BWW4	SSBP3	0.736692	3.0808	5.28289	0.00353302	0.229992	-1.24929
Q7Z739	YTHDF3	0.173114	3.20773	6.56932	0.00137182	0.168612	-1.25713
Q8NB16	MLKL	0.322769	3.14669	5.95147	0.00211736	0.197506	-1.2638
Q14586	ZNF267	0.884367	3.05597	5.24144	0.0036528	0.229992	-1.28446
P10914	IRF1	-0.373686	3.21977	-5.66431	0.00262296	0.218971	-1.3035
P21926	CD9	-0.259621	3.16392	-6.04766	0.0019744	0.193593	-1.30975
O95429	BAG4	-0.238624	3.21133	-6.30744	0.00164192	0.179247	-1.31042
Q9Y250	LZTS1	0.224161	3.13311	6.0068	0.00203369	0.195014	-1.3204
Q15544	TAF11	-0.473689	3.22452	-5.37136	0.00329246	0.229992	-1.34795
Q8WUF5	PPP1R13L	0.572722	3.15227	5.10264	0.00409018	0.241866	-1.57698
Q9Y2Y9	KLF13	-0.334892	3.18722	-5.24769	0.00363441	0.229992	-1.57982
O00767	SCD	0.499608	3.15431	4.8878	0.00489479	0.249881	-1.59656
P42166	TMPO	0.0822289	3.19374	6.9973	0.00103546	0.149951	-1.61161
O95433	AHSA1	0.115744	3.18064	6.47935	0.00145821	0.16963	-1.61447
P50542-1	PEX5	-0.238584	3.17904	-5.87414	0.00224121	0.197506	-1.61973
Q14249	ENDOG	-0.234437	3.1858	-5.58097	0.00279558	0.228017	-1.64766
P20042	EIF2S2	0.141913	3.19151	6.56248	0.00137817	0.168612	-1.65236
O94953	KDM4B	-0.289869	3.09835	-5.90748	0.00218679	0.197506	-1.66925
P35221	CTNNA1	0.183416	3.13278	5.90448	0.00219162	0.197506	-1.68005
Q9UEE5	STK17A	-0.419753	3.1643	-4.89572	0.00486199	0.249881	-1.68597
Q96A26	FAM162A	-0.443412	3.09778	-5.92587	0.00215743	0.197506	-1.71052
Q8WVX9	FAR1	0.220589	3.18796	5.55996	0.0028412	0.229104	-1.73486
Q12846	STX4	0.247162	3.15385	5.4778	0.00302818	0.229992	-1.7841
Q13541	EIF4EBP1	-0.404568	3.16312	-4.77053	0.00541188	0.253477	-1.8067
O43683	BUB1	0.123624	3.06717	6.04263	0.00198159	0.193593	-1.84611
P41134	ID1	-0.467966	3.21579	-4.59924	0.0062868	0.261652	-1.86366
O60566	BUB1B	0.151838	3.16683	5.8489	0.00228348	0.197605	-1.89919
Q8TBC5	ZSCAN18	-0.404638	3.19439	-4.92162	0.00475656	0.249881	-1.89962
Q8IUX7	AEBP1	0.404057	3.11246	4.78591	0.00534053	0.252643	-1.92294
Q9BX67	JAM3	-0.725513	3.2082	-5.26637	0.00358017	0.229992	-1.926
O15060	ZBTB39	-0.733212	3.22848	-4.45306	0.00716643	0.276375	-1.94401
Q9Y617-1	PSAT1	0.118358	3.12776	6.114	0.00188246	0.193593	-1.96048
P51452	DUSP3	-0.197879	3.21296	-5.27582	0.0035531	0.229992	-1.96097
O95140	MFN2	0.171914	3.18112	5.52477	0.00291957	0.229992	-2.00696
P35270	SPR	0.292375	3.02689	4.92659	0.00473664	0.249881	-2.01729
C9JLR9	C11orf95	-1.10753	2.99535	-4.45678	0.00714233	0.276375	-2.02382
P48147	PREP	-0.107069	3.19535	-6.05792	0.00195984	0.193593	-2.02809
Q9NU22	MDN1	0.079072	3.17727	6.48066	0.00145691	0.16963	-2.06808
Q96IU2	ZBED3	-0.286048	3.19084	-4.74946	0.00551142	0.253477	-2.0846
Q7Z434	MAVS	0.227529	3.14197	5.21587	0.00372906	0.232117	-2.09267
Q9GZT9-1	EGLN1	-0.212817	3.17603	-5.48846	0.00300312	0.229992	-2.09991
Q92802-1	N4BP2L2	-0.299367	3.23773	-4.68917	0.00580838	0.254705	-2.11822
P68036	UBE2L3	-0.162632	3.2272	-5.2799	0.00354149	0.229992	-2.15348
O75071	EFCAB14; KIAA0494	0.368679	3.14556	4.39811	0.00753364	0.283468	-2.16264
Q5JTW2-1	CEP78	0.230555	3.23102	4.83762	0.00510864	0.251599	-2.174
Q9H4L4	SENP3	0.136485	3.17856	5.49891	0.00297878	0.229992	-2.17729
O75340	PDCD6	0.201935	3.15118	5.20137	0.00377314	0.232819	-2.1786
Q9NXF7	DCAF16	-0.236864	3.21927	-4.94199	0.00467553	0.249881	-2.18483
Q9BVW5	TIPIN	-0.274702	3.20899	-4.63564	0.00608783	0.259937	-2.18502
Q8WUM9	SLC20A1	-0.354584	3.1948	-4.37083	0.00772407	0.283468	-2.20988
P46060	RANGAP1	0.106641	3.18254	6.10859	0.00188976	0.193593	-2.21532
Q9Y653	GPR56; ADGRG1	0.246132	3.21209	4.90644	0.00481803	0.249881	-2.22452
Q9UGP4	LIMD1	-0.246266	3.22492	-4.82209	0.005177	0.251599	-2.22644
P09496-2	CLTA	-0.201004	3.20225	-5.2968	0.00349386	0.229992	-2.22707
Q9BXW7	CECR5; HDHD5	-0.223869	3.09022	-4.95323	0.00463148	0.249881	-2.23827
Q9NQ92	COPRS	-0.494406	3.14334	-4.19259	0.00911581	0.302657	-2.27271
Q9HB19	PLEKHA2	-0.170507	3.19666	-5.16454	0.00388792	0.234588	-2.29661
Q9P2J5	LARS	0.0983305	3.20017	6.03567	0.00199159	0.193593	-2.30869
P01730	CD4	-0.413697	3.22088	-4.18977	0.00914005	0.302657	-2.33489
P08648	ITGA5	0.364449	3.0576	4.59335	0.00631972	0.261652	-2.35098
O15287	FANCG	0.511901	3.14946	3.92862	0.011749	0.322023	-2.39637
Q9NQW6	ANLN	0.22298	3.02235	5.04744	0.00428104	0.243182	-2.40142
Q99536	VAT1	-0.160498	3.20532	-5.52011	0.00293014	0.229992	-2.40615
Q9BQE3	TUBA1C	0.0641112	3.16263	6.77036	0.00119979	0.157662	-2.41238
O75874	IDH1	0.101339	3.16713	5.5934	0.002769	0.228017	-2.42829
O43143	DHX15	0.132222	3.18685	5.81216	0.00234669	0.200628	-2.44331
P09497-2	CLTB	-0.238414	3.19712	-5.08072	0.00416473	0.243182	-2.45514
Q9NSP4-1	CENPM	-0.289761	3.21609	-4.56349	0.00648968	0.261652	-2.45517
P23229-1	ITGA6	0.37227	3.07116	4.06297	0.0103124	0.31816	-2.46487
P08238	HSP90AB1	0.0620816	3.18375	6.84832	0.00114006	0.155575	-2.48971
Q16877	PFKFB4	-0.506793	3.14371	-4.14894	0.00949981	0.310648	-2.4958
P49454	CENPF	0.0892925	3.08655	5.8761	0.00223797	0.197506	-2.5016
Q9UNY4-1	TTF2	0.11891	3.171	5.41415	0.0031831	0.229992	-2.50529
P13674-1	P4HA1	-0.409822	3.17145	-5.31291	0.00344915	0.229992	-2.506
Q99741	CDC6	0.175327	3.2358	4.71984	0.00565503	0.253477	-2.50949
P63261	ACTG1	0.0465246	3.17794	6.85335	0.00113633	0.155575	-2.51496
Q7Z406-1	MYH14	-0.335755	3.19318	-4.35058	0.00786906	0.283468	-2.51548
O60784	TOM1	-0.28049	3.23912	-4.36372	0.00777462	0.283468	-2.52666
O75446	SAP30	0.331247	3.25162	4.45888	0.00712873	0.276375	-2.55268
P29590-13	PML	-0.369782	3.21207	-3.98962	0.0110698	0.320617	-2.56001
P62244	RPS15A	0.286131	3.22213	5.33472	0.00338968	0.229992	-2.56415
Q969X6	CIRH1A; UTP4	0.125119	3.19673	5.29801	0.00349048	0.229992	-2.56852
Q9BTT0	ANP32E	-0.157755	3.18565	-4.89066	0.00488291	0.249881	-2.58021
Q9Y692-1	GMEB1	-0.202298	3.22334	-4.45545	0.0071509	0.276375	-2.59344
Q9H832	UBE2Z	-0.175645	3.20265	-4.60797	0.0062384	0.261652	-2.5972
P98175-1	RBM10	0.108547	3.1697	5.23815	0.0036625	0.229992	-2.61216
P40926	MDH2	-0.184736	3.13242	-5.44395	0.00310943	0.229992	-2.61402
Q8NBT2	SPC24	-0.182392	3.21063	-4.64994	0.00601166	0.258538	-2.6257
Q96D46	NMD3	-0.18427	3.18225	-5.15009	0.00393404	0.234588	-2.64601
P78316	NOP14	0.115043	3.1877	5.17644	0.00385038	0.234588	-2.65563
Q06945	SOX4	-0.186739	3.1979	-4.7663	0.00543169	0.253477	-2.66407
Q9UJX4	ANAPC5	0.1305	3.1855	5.0334	0.00433123	0.243924	-2.66572
Q96CS3	FAF2	0.156545	3.1626	4.6879	0.00581484	0.254705	-2.6941
P62995	TRA2B	-0.174823	3.22053	-4.51958	0.00674945	0.270347	-2.70194
Q6PL18-1	ATAD2	0.0973881	3.25804	5.24487	0.0036427	0.229992	-2.71296
Q15022	SUZ12	0.124205	3.19186	4.95112	0.00463973	0.249881	-2.71839
Q15738	NSDHL	0.172804	3.18242	4.79998	0.00527622	0.251599	-2.72521
Q9C099-1	LRRCC1	0.280193	3.14156	4.36042	0.00779826	0.283468	-2.73511
Q13247	SRSF6	-0.141291	3.20202	-5.06501	0.00421917	0.243182	-2.73742
P06733-1	ENO1	-0.157608	3.19545	-6.1672	0.00181236	0.193593	-2.73871
P0DJD0	RGPD1	-0.208455	3.24513	-4.34359	0.00791987	0.283835	-2.73886
Q96KQ7	EHMT2	-0.156286	3.13339	-5.00312	0.00444189	0.246247	-2.75134
P02765	AHSG	-0.699414	3.22598	-4.03925	0.0105506	0.319944	-2.75546
Q9UBE0-1	SAE1	-0.0834204	3.21357	-5.32409	0.0034185	0.229992	-2.76099
P78415	IRX3	0.24584	3.1796	4.06673	0.0102752	0.31816	-2.76101
Q8N1G4	LRRC47	-0.0856161	3.20288	-5.29766	0.00349144	0.229992	-2.77589
P35241-1	RDX	0.135933	3.16736	4.67613	0.00587504	0.255762	-2.78603
Q9P2E9-1	RRBP1	-0.0928927	3.21437	-5.0743	0.00418688	0.243182	-2.82246
Q9UHD1	CHORDC1	0.11306	3.14935	5.04666	0.00428379	0.243182	-2.82609
P37840-1	SNCA	0.256524	3.13258	4.28881	0.00833135	0.291228	-2.83189
Q9H6A0-1	DENND2D	0.168855	3.17131	4.70766	0.00571537	0.253477	-2.83302
Q9UDY2	TJP2	0.2194	3.14598	4.62337	0.00615408	0.259937	-2.84518
Q96QC0	PPP1R10	0.122666	3.19462	4.80345	0.00526052	0.251599	-2.85848
O95613	PCNT	0.0762646	3.17645	5.288	0.00351857	0.229992	-2.87781
P78406	RAE1	-0.100661	3.19386	-4.90987	0.00480406	0.249881	-2.88587
Q9BRV8	SIKE1	-0.170116	3.19136	-4.37993	0.00765993	0.283468	-2.90166
O43823	AKAP8	-0.129361	3.19585	-4.80883	0.00523626	0.251599	-2.92298
P02768-1	ALB	-0.701909	3.27558	-3.99966	0.0109624	0.320617	-2.93982
O43324-1	EEF1E1	0.266206	3.19109	4.7182	0.0056631	0.253477	-2.94239
Q13569	TDG	-0.363766	3.2117	-3.55915	0.0170571	0.344574	-2.94876
O95789	ZMYM6	-0.54585	3.15997	-3.36487	0.0209292	0.356106	-2.97545
Q0P5N6	ARL16	-0.315901	3.23152	-3.67274	0.015176	0.343946	-2.97834
Q9BT23	LIMD2	-0.167256	3.20752	-4.25774	0.00857574	0.292565	-2.98288
P49674	CSNK1E; LOC400927-CSNK1E	-0.497644	3.11067	-3.60943	0.0161933	0.344574	-2.997
P04179	SOD2	-0.14986	3.13976	-4.383	0.00763847	0.283468	-2.99714
Q9UIB8	CD84	-0.173682	3.21941	-4.12926	0.00967907	0.314693	-3
Q9BUH6	C9orf142; PAXX	-0.148373	3.22038	-4.31521	0.00812996	0.289901	-3.00182
Q16829	DUSP7	-0.438951	3.18563	-3.34776	0.0213159	0.357582	-3.00965
Q16864-1	ATP6V1F	-0.218379	3.17084	-3.92531	0.0117872	0.322023	-3.01256
Q13395	TARBP1	0.147483	3.17525	4.30905	0.00817645	0.2901	-3.01827
Q9NPI6	DCP1A	-0.112096	3.20208	-4.56714	0.00646861	0.261652	-3.04996
Q9GZX9	TWSG1	-0.643754	3.22125	-3.13726	0.0268022	0.383703	-3.05507
Q92567	FAM168A	-0.231033	3.24035	-3.79048	0.0134731	0.332084	-3.06029
Q9Y478	PRKAB1	0.174349	3.1955	4.27048	0.00847449	0.291917	-3.08884
QXUBXX		0.119993	3.15792	4.92803	0.00473088	0.249881	-3.08915
Q14847	LASP1	-0.14469	3.20348	-4.79849	0.00528302	0.251599	-3.09962
O15121	DEGS1	-0.45466	3.21394	-3.70939	0.0146208	0.340531	-3.10758
Q92905	COPS5	0.165533	3.16127	4.71016	0.0057029	0.253477	-3.11464
Q8TEY7-1	USP33	-0.401935	3.20746	-3.33697	0.021564	0.359749	-3.11855
P16219	ACADS	-0.185425	3.14308	-3.9294	0.0117401	0.322023	-3.12516
Q86TX2	ACOT1	-0.169714	3.14923	-4.0664	0.0102784	0.31816	-3.12714
Q12906-7	ILF3	0.0912704	3.19043	5.15817	0.00390818	0.234588	-3.13503
Q9BXL8	CDCA4	-0.358285	3.05394	-3.4421	0.0192808	0.349021	-3.13593
P28799	GRN	0.339141	3.20092	3.36366	0.0209564	0.356106	-3.13601
Q9H7X7	RABL5; IFT22	-0.190105	3.19633	-3.99629	0.0109983	0.320617	-3.14076
Q9Y3C8	UFC1	0.147504	3.18325	4.40502	0.00748625	0.283468	-3.14134
Q9NUP7-1	TRMT13	0.144653	3.1776	4.18629	0.00917014	0.302657	-3.1481
Q9H773	DCTPP1	-0.240977	3.1797	-3.93641	0.0116597	0.322023	-3.15109
P58004	SESN2	0.672209	3.06649	3.06592	0.0290118	0.393192	-3.18172
Q6ZRI6-2	C15orf39	-0.219162	3.18923	-4.21992	0.00888463	0.300216	-3.1834
O75330-1	HMMR	0.254951	3.04018	4.51429	0.00678154	0.270347	-3.19078
P04818	TYMS	-0.0975756	3.22193	-4.57973	0.00639662	0.261652	-3.19322
P36871-1	PGM1	-0.112975	3.22532	-5.02149	0.00437435	0.244412	-3.197
O95573	ACSL3	0.138339	3.19243	4.75663	0.00547731	0.253477	-3.19752
Q7L590-1	MCM10	0.199043	2.96255	3.83816	0.012847	0.329627	-3.20717
Q9C0H2-1	TTYH3	-0.341877	3.20088	-3.35864	0.021069	0.356106	-3.21252
O00115	DNASE2	-0.154169	3.18291	-4.10383	0.00991648	0.314693	-3.21444
Q01650	SLC7A5	-0.215432	3.18382	-4.1877	0.00915793	0.302657	-3.2345
Q969X0	RILPL2	0.290918	3.1456	3.54912	0.0172357	0.345433	-3.24105
P31146	CORO1A	-0.124994	3.19152	-4.83689	0.0051118	0.251599	-3.24453
P46783	RPS10	0.119861	3.21315	4.62745	0.00613194	0.259937	-3.24665
P43490	NAMPT	-0.0870351	3.20133	-4.73598	0.00557626	0.253477	-3.24975
Q9Y4L1	HYOU1	0.0827904	3.17548	4.86918	0.00497289	0.251599	-3.25297
Q92536	SLC7A6	-0.488824	3.22383	-3.02595	0.0303397	0.393209	-3.26051
Q9NYZ3	GTSE1	-0.157993	3.17826	-4.11134	0.00984569	0.314693	-3.26155
Q8NHG8	ZNRF2	0.363165	3.07971	3.403	0.0200962	0.356081	-3.27245
Q15427	SF3B4	0.28306	3.16614	3.97587	0.0112188	0.322023	-3.2897
P00367	GLUD1	-0.0837925	3.1411	-4.65071	0.00600759	0.258538	-3.29655
Q9Y3D0	FAM96B	-0.224357	3.16882	-3.67092	0.0152041	0.343946	-3.29813
Q5SRI9	MANEA	0.227925	3.10932	3.59239	0.0164802	0.344574	-3.3057
Q9NWA0	MED9	0.287209	3.08285	3.45238	0.0190726	0.349021	-3.3162
Q9NZJ7	MTCH1	0.182701	3.09257	4.05333	0.0104084	0.319732	-3.32381
P13010	XRCC5	0.11299	3.1858	5.32325	0.00342079	0.229992	-3.33031
Q56NI9	ESCO2	0.181495	3.16618	4.28031	0.00839739	0.291917	-3.33386
Q9H977	WDR54	-0.218948	3.14643	-3.51688	0.0178245	0.34705	-3.34773
O14734	ACOT8	0.19623	3.1587	3.60174	0.016322	0.344574	-3.3583
P42898	MTHFR	0.159056	3.17923	4.2743	0.00844447	0.291917	-3.37304
Q8IXT5	RBM12B	-0.0927498	3.19665	-4.4288	0.00732587	0.280997	-3.37535
P07205	PGK2	-0.176726	3.21633	-4.16793	0.00933047	0.306523	-3.37767
Q9Y4Z0	LSM4	0.131622	3.19298	4.06604	0.010282	0.31816	-3.38772
Q9Y4P1-1	ATG4B	0.155226	3.17864	3.94653	0.0115448	0.322023	-3.39653
Q14209	E2F2	-0.398478	3.11951	-3.2985	0.0224753	0.364419	-3.40044
P14649	MYL6B	-0.153636	3.17891	-4.20976	0.00896975	0.301656	-3.40412
P15104	GLUL	-0.226818	2.79083	-4.07281	0.0102154	0.31816	-3.41034
Q15392	DHCR24	0.178141	3.21221	3.87235	0.0124187	0.327516	-3.41383
Q14240-1	EIF4A2	0.105316	3.15773	4.39395	0.00756231	0.283468	-3.41622
P58317	ZNF121	-0.242374	3.18185	-3.4776	0.018573	0.348661	-3.42385
Q969G6	RFK	0.148575	3.19697	4.09733	0.00997829	0.314693	-3.42897
P07737	PFN1	0.0733692	3.18792	4.86145	0.00500573	0.251599	-3.43393
Q9Y2Q5	LAMTOR2	0.272664	3.18367	3.38712	0.0204385	0.356106	-3.44182
Q10589	BST2	0.225713	3.1591	3.49383	0.0182594	0.347805	-3.44228
Q14005-1	IL16	-0.239852	3.2117	-3.30558	0.0223043	0.364419	-3.4556
Q9NSI8-1	SAMSN1	0.148401	3.12833	3.8941	0.0121547	0.324247	-3.4676
Q9NXE4-2	SMPD4	0.12128	3.19433	4.1229	0.00973783	0.314693	-3.47385
Q69YN2-1	CWF19L1	-0.0861427	3.20851	-4.40132	0.00751161	0.283468	-3.47416
P19256	CD58	-0.228945	3.21293	-3.3577	0.0210902	0.356106	-3.47453
Q9NYJ1-1	COA4	-0.296027	3.12087	-3.20921	0.0247642	0.373939	-3.47637
Q96LL9	DNAJC30	-1.16672	2.66466	-2.70437	0.0438862	0.450018	-3.48228
Q08AN1	ZNF616	0.359062	3.14969	2.96441	0.0325197	0.394133	-3.48913
O14757	CHEK1	-0.145517	3.23503	-4.22456	0.00884597	0.300216	-3.49431
Q53GQ0	HSD17B12	0.150062	3.2032	3.91218	0.0119403	0.32216	-3.5071
Q96GQ7	DDX27	0.0818595	3.1792	4.4797	0.00699593	0.276375	-3.51138
Q53RE8	ANKRD39	-0.22731	3.25978	-3.29774	0.0224937	0.364419	-3.51406
Q9UHQ1	NARF	-0.138254	3.19374	-4.01921	0.0107567	0.320617	-3.51913
P40855-1	PEX19	-0.257945	3.15693	-3.96045	0.0113888	0.322023	-3.5195
P52333-1	JAK3	-0.0920634	3.21065	-4.29742	0.00826502	0.291086	-3.52138
Q330K2-1	NDUFAF6	0.326899	3.13483	3.05714	0.029298	0.393192	-3.52578
A1L0T0	ILVBL	0.131337	3.17115	3.8711	0.012434	0.327516	-3.52896
P54252	ATXN3	-0.168785	3.19791	-3.56312	0.0169871	0.344574	-3.53282
Q14691	GINS1	0.147345	3.17274	3.78094	0.0136027	0.332084	-3.53792
Q04837	SSBP1	-0.107164	3.16037	-4.0414	0.0105286	0.319944	-3.53834
P00558	PGK1	-0.149153	3.2041	-5.34679	0.00335729	0.229992	-3.53988
Q7L2H7	EIF3M	0.108986	3.17431	4.10777	0.00987924	0.314693	-3.54462
Q6ZQX7	C17orf97	0.163558	3.15581	3.57014	0.0168639	0.344574	-3.55655
Q9NX46	ADPRHL2	-0.108714	3.1892	-4.02245	0.010723	0.320617	-3.55697
Q13188	STK3	0.17021	3.16221	3.73786	0.0142054	0.336094	-3.5582
P30305-1	CDC25B	0.147681	2.98681	3.8342	0.0128977	0.329627	-3.5703
P98082	DAB2	0.300603	3.05036	3.00275	0.0311415	0.393209	-3.5781
O75154	RAB11FIP3	-0.793599	3.06913	-2.55802	0.0521857	0.461443	-3.58793
Q9NRR3	CDC42SE2	-0.202958	3.18775	-3.36493	0.020928	0.356106	-3.59207
Q9H204	MED28	0.181628	3.15637	3.41446	0.0198531	0.354855	-3.59724
P22830-1	FECH	-0.173648	3.12577	-3.72078	0.0144529	0.338474	-3.60047
O43913	ORC5	0.164074	3.20364	3.75466	0.0139668	0.335193	-3.60219
Q9Y3B3-1	TMED7; TMED7-TICAM2	0.144543	3.17645	3.80155	0.0133248	0.332084	-3.60623
Q9BV23	ABHD6	-0.284201	3.14941	-2.99252	0.0315028	0.393209	-3.60806
Q96C90	PPP1R14B	-0.384742	3.16387	-3.06224	0.0291314	0.393192	-3.61557
Q8TAT5	NEIL3	0.179983	3.18042	3.51099	0.0179345	0.34705	-3.61908
Q5VST6-1	ABHD17B; FAM108B1	-0.212042	3.19142	-3.62352	0.0159602	0.343946	-3.62078
Q8IVW6	ARID3B	-0.185575	3.18407	-3.45822	0.0189557	0.349021	-3.62163
Q6VMQ6	ATF7IP	0.120605	3.17231	3.84767	0.0127262	0.329627	-3.63527
Q9BY50	SEC11C	0.264801	3.12473	3.25389	0.0235872	0.367051	-3.6368
O43813	LANCL1	-0.154992	3.20597	-3.87551	0.0123799	0.327516	-3.63718
Q9NUL7	DDX28	0.420995	3.19478	2.9823	0.0318681	0.393209	-3.63828
Q9HCK1	ZDBF2	-0.703147	3.11535	-2.49756	0.0561081	0.469092	-3.64181
Q9NZR1	TMOD2	-0.274922	3.26652	-3.77979	0.0136184	0.332084	-3.65679
Q7L014	DDX46	-0.0964374	3.2195	-4.79972	0.00527742	0.251599	-3.66479
Q9UHY1	NRBP1	-0.157817	3.21675	-3.65228	0.0154964	0.343946	-3.66505
O00716	E2F3	-0.210677	3.16367	-3.38562	0.0204711	0.356106	-3.66581
P42568	MLLT3	-0.21349	3.18119	-3.61844	0.0160437	0.343946	-3.67056
Q15118	PDK1	-0.235432	3.15049	-3.64715	0.0155781	0.343946	-3.6771
Q7Z2T5-1	TRMT1L	0.118832	3.17793	4.00863	0.0108675	0.320617	-3.68112
P61981	YWHAG	-0.120139	3.17927	-3.83511	0.012886	0.329627	-3.68979
Q9ULW0	TPX2	0.12721	3.03453	4.36683	0.0077525	0.283468	-3.6929
Q03426	MVK	0.167715	3.17563	3.45931	0.018934	0.349021	-3.70263
Q96CG8	CTHRC1	0.259205	3.06998	3.21949	0.0244877	0.373688	-3.70266
P28161	GSTM2	0.100128	3.1937	3.95583	0.0114403	0.322023	-3.71264
Q15436	SEC23A	-0.113863	3.16714	-3.9027	0.0120522	0.323307	-3.71379
P24864-1	CCNE1	-0.516447	3.33009	-2.56181	0.0519505	0.461443	-3.71394
P46531	NOTCH1	-0.15907	3.19615	-3.97331	0.0112469	0.322023	-3.71577
Q14135-1	VGLL4	-0.157511	3.25251	-3.7308	0.0143071	0.337286	-3.72163
P14618	PKM	-0.245694	3.21911	-3.70187	0.0147327	0.340531	-3.73278
Q9BV19	C1orf50	-0.153591	3.1985	-3.56397	0.016972	0.344574	-3.73713
O00567	NOP56	-0.126992	3.1966	-4.47344	0.00703554	0.276375	-3.74076
Q92993-1	KAT5	0.183765	3.12616	3.40658	0.0200198	0.356042	-3.74186
Q86Y91	KIF18B	0.147548	3.06663	3.66472	0.0153007	0.343946	-3.75065
Q9UK76	HN1; JPT1	-0.223578	3.18711	-3.57795	0.016728	0.344574	-3.75234
P11310-1	ACADM	-0.118845	3.10588	-4.0119	0.0108331	0.320617	-3.75953
P43243	MATR3	-0.0783458	3.20711	-4.5784	0.00640413	0.261652	-3.76137
Q6ZTW0-1	TPGS1	-0.299916	3.24957	-2.91994	0.0342047	0.404905	-3.76453
P48736	PIK3CG	-0.0967731	3.16492	-4.00489	0.010907	0.320617	-3.79181
Q96S52	PIGS	0.168266	3.17492	3.37731	0.0206531	0.356106	-3.79811
Q9HAU0-1	PLEKHA5	0.141831	3.15659	3.48425	0.0184439	0.347805	-3.80756
Q15417	CNN3	-0.237103	3.21731	-3.0142	0.0307426	0.393209	-3.80769
Q16851	UGP2	-0.0940708	3.20066	-4.3505	0.00786968	0.283468	-3.80806
Q6NYC8	PPP1R18	-0.104458	3.1777	-3.86884	0.0124619	0.327516	-3.80941
Q9Y496	KIF3A	-0.162378	3.20995	-3.4475	0.0191712	0.349021	-3.81017
Q86W92-1	PPFIBP1	0.209517	3.09127	3.37584	0.0206856	0.356106	-3.81291
O43390-1	HNRNPR	0.0791358	3.20776	4.2637	0.00852822	0.292349	-3.81393
Q6P1L5-1	FAM117B	-0.157456	3.18569	-3.48383	0.018452	0.347805	-3.82902
Q9BXJ9	NAA15	0.0509391	3.19619	4.5639	0.00648731	0.261652	-3.83258
Q8WTW3	COG1	0.109131	3.18792	3.79846	0.013366	0.332084	-3.84002
P49006	MARCKSL1	-0.306631	3.22722	-3.7454	0.0140978	0.336094	-3.84163
Q8NFI3-1	ENGASE	-0.270601	3.15483	-2.7913	0.0396553	0.430925	-3.84231
Q9GZY8-1	MFF	-0.250891	3.15248	-2.97744	0.0320436	0.393209	-3.84418
Q2TB10	ZNF800	-0.204557	3.19636	-3.1894	0.0253072	0.374565	-3.84421
Q15366-1	PCBP2	-0.109739	3.20357	-3.78169	0.0135925	0.332084	-3.85094
Q9UFF9	CNOT8	-0.260821	3.22846	-2.80595	0.0389883	0.425632	-3.85236
P29017	CD1C	0.172639	3.18578	3.224	0.0243673	0.372652	-3.85261
P14618-2	PKM	-0.217196	3.22516	-4.74002	0.00555673	0.253477	-3.85327
Q15782-4	CHI3L2	0.286009	3.14296	2.91978	0.0342108	0.404905	-3.85782
Q9P013	CWC15	-0.229671	3.18788	-3.64075	0.0156805	0.343946	-3.8648
P51946	CCNH	-0.147477	3.16235	-3.46484	0.018824	0.349021	-3.86582
Q8NBU5	ATAD1	0.0945941	3.14394	3.83235	0.0129215	0.329627	-3.8744
P48506	GCLC	-0.110057	3.19716	-3.74143	0.0141544	0.336094	-3.87602
Q9BVC6	TMEM109	0.253745	3.18621	3.45346	0.0190509	0.349021	-3.88717
Q96RS6	NUDCD1	0.156688	3.20801	3.91649	0.0118898	0.322023	-3.88923
Q96SU4	OSBPL9	0.101267	3.18384	3.7376	0.0142092	0.336094	-3.89098
O14657	TOR1B	0.225643	3.20558	3.09558	0.0280691	0.389264	-3.89629
Q8NBF6-1	AVL9	0.140961	3.17922	3.35579	0.0211335	0.356106	-3.89706
O95714	HERC2	0.105842	3.1842	3.96101	0.0113825	0.322023	-3.90812
Q9BXR0	QTRT1	-0.192929	3.15208	-3.329	0.0217492	0.359749	-3.91641
Q9H4Z2	ZNF335	-0.209875	3.19652	-2.93847	0.0334908	0.400086	-3.91736
Q2NKX8	ERCC6L	-0.0840228	3.19422	-3.96534	0.0113346	0.322023	-3.91849
Q13907	IDI1	0.202989	3.14691	3.51021	0.0179492	0.34705	-3.91879
O95881	TXNDC12	-0.138907	3.17972	-3.65543	0.0154466	0.343946	-3.92295
P09104	ENO2	-0.132437	3.18851	-3.48344	0.0184595	0.347805	-3.9238
P62699	YPEL5	-0.26391	3.18231	-2.99791	0.0313116	0.393209	-3.92883
Q9H8G2-1	CAAP1	0.225873	3.21053	3.39942	0.0201726	0.356081	-3.93165
Q14938-3	NFIX	-0.209317	3.19055	-2.95341	0.0329275	0.397459	-3.93822
Q8TD30-1	GPT2	0.134716	3.0779	3.49005	0.0183319	0.347805	-3.93895
Q9H173	SIL1	0.184503	3.17658	3.02817	0.0302641	0.393209	-3.94059
Q9HCM4	EPB41L5	-0.278078	3.20727	-2.68863	0.0447043	0.450018	-3.94138
Q92610	ZNF592	0.159748	3.16605	3.36578	0.0209088	0.356106	-3.94301
P48449-1	LSS	0.149641	3.20805	3.92034	0.0118449	0.322023	-3.94367
P37802	TAGLN2	-0.169165	3.21121	-3.62017	0.0160152	0.343946	-3.94392
O15165	LDLRAD4	-0.264713	3.23979	-2.8224	0.0382538	0.425626	-3.94741
Q6W2J9-1	BCOR	-0.0982273	3.19781	-3.689	0.0149267	0.342783	-3.95083
Q969V6	MKL1	-0.183098	3.19804	-3.03783	0.0299378	0.393209	-3.95213
Q9UKY7	CDV3	-0.182387	3.20545	-3.83364	0.0129049	0.329627	-3.9544
Q5JSZ5-1	PRRC2B	-0.150932	3.16728	-3.66587	0.0152828	0.343946	-3.96107
P49755	TMED10	0.109062	3.22857	3.63584	0.0157597	0.343946	-3.96394
Q9HBH5	RDH14	-0.132549	3.1667	-3.32904	0.0217482	0.359749	-3.9684
Q14680	MELK	0.152594	3.21128	3.27814	0.0229752	0.367051	-3.97225
Q14155-1	ARHGEF7	-0.158834	3.2037	-3.78589	0.0135353	0.332084	-3.9732
O95551-1	TDP2	0.211284	3.17387	3.00071	0.0312131	0.393209	-3.97336
P27816-1	MAP4	-0.119274	3.1989	-4.29465	0.00828628	0.291086	-3.97401
Q12834	CDC20	0.183993	2.81764	3.35791	0.0210855	0.356106	-3.97742
Q7Z6K3	PTAR1	0.171928	3.15184	3.0967	0.0280342	0.389264	-3.97784
Q9Y5N5	N6AMT1	0.201739	3.21339	2.96856	0.0323673	0.39396	-3.98878
P28749-1	RBL1	-0.0876512	3.17905	-3.77237	0.0137202	0.332774	-3.98889
Q00059	TFAM	-0.111933	3.15844	-3.7541	0.0139746	0.335193	-3.99638
Q13627-2	DYRK1A	-0.0967522	3.18307	-3.86276	0.0125371	0.328278	-4.00141
P02042	HBD	-0.267365	3.27903	-2.76339	0.040962	0.438411	-4.00222
Q16773	CCBL1; KYAT1	0.205211	3.11262	3.09984	0.0279367	0.389264	-4.00715
Q9NS91	RAD18	0.11125	3.21802	3.66047	0.0153672	0.343946	-4.00728
Q9Y3D2	MSRB2	0.180161	3.12643	2.98001	0.0319507	0.393209	-4.00853
O43760	SYNGR2	-0.247261	3.1628	-2.98292	0.0318458	0.393209	-4.00882
Q86XP1	DGKH	0.17481	3.17339	3.01428	0.03074	0.393209	-4.01518
Q9HAW4	CLSPN	0.0997935	3.23416	3.7709	0.0137405	0.332774	-4.01765
O75063	FAM20B	0.218039	3.1735	2.95142	0.033002	0.397506	-4.0183
P62195-1	PSMC5	-0.0670888	3.20237	-4.00932	0.0108602	0.320617	-4.01913
Q8N954-1	CCDC75; GPATCH11	0.170247	3.17331	3.1322	0.0269524	0.383703	-4.01991
Q7L0J3	SV2A	0.172894	3.18256	3.41851	0.0197681	0.354229	-4.02605
Q8TCD5	NT5C	-0.174493	3.17322	-3.05674	0.029311	0.393192	-4.03531
Q8WY54	PPM1E	-0.182731	3.20278	-2.99267	0.0314974	0.393209	-4.03716
Q8N9N2-2	ASCC1	0.163506	3.21105	3.38755	0.0204291	0.356106	-4.04022
O60353-1	FZD6	0.208956	3.17674	2.88454	0.0356157	0.415673	-4.04169
Q01850	CDR2; LOC101060399	-0.204813	3.08739	-2.82052	0.038337	0.425626	-4.04377
P51948-1	MNAT1	-0.140392	3.20515	-3.28878	0.0227124	0.366082	-4.04609
P23469	PTPRE	-0.238546	3.19337	-2.8825	0.0356993	0.415965	-4.04811
Q16842	ST3GAL2	-0.52415	3.06076	-2.18229	0.0825108	0.512569	-4.04919
Q96GD4	AURKB	0.17607	3.0842	3.36879	0.0208419	0.356106	-4.05186
Q8TEM1-1	NUP210	0.0939669	3.20751	3.92005	0.0118483	0.322023	-4.05271
Q6ZT62	SH3BP1; PDXP	-0.133631	3.19321	-3.24983	0.0236917	0.3674	-4.06028
Q9UBW5-1	BIN2	0.1233	3.1935	3.59005	0.0165201	0.344574	-4.06119
O95067	CCNB2	0.314756	3.00168	3.53118	0.0175605	0.34705	-4.06211
Q9BUT1-1	BDH2	-0.136527	3.19518	-3.58458	0.0166138	0.344574	-4.06363
Q8WXA3	RUFY2	-0.38817	3.11906	-2.26489	0.0744929	0.502473	-4.06552
Q9Y287	ITM2B	0.266246	3.20893	2.6151	0.0487588	0.456455	-4.06687
Q8NBS9-1	TXNDC5	-0.069673	3.19567	-3.90087	0.0120739	0.323307	-4.07719
P33981	TTK	0.11616	3.12227	3.60513	0.0162652	0.344574	-4.07951
Q8N6I1-1	EID2	-0.265363	2.94115	-2.62929	0.0479458	0.455759	-4.07962
Q14738-1	PPP2R5D	-0.081598	3.19164	-3.81071	0.0132033	0.331061	-4.0852
P19367-1	HK1	-0.132538	3.18203	-3.98993	0.0110664	0.320617	-4.08653
Q9H425	C1orf198	-0.250901	3.23432	-2.71363	0.0434121	0.448323	-4.08981
Q9BXK5-1	BCL2L13	0.18312	3.16231	3.1169	0.0274129	0.387494	-4.09396
Q9P2K8-1	EIF2AK4	0.106871	3.16518	3.50285	0.0180879	0.347805	-4.096
Q13217	DNAJC3	0.144242	3.17935	3.64096	0.0156772	0.343946	-4.10897
P62140	PPP1CB	-0.115907	3.17447	-3.33243	0.0216693	0.359749	-4.1091
Q8IU60	DCP2	0.100406	3.19119	3.48727	0.0183856	0.347805	-4.10966
Q9P2Q2	FRMD4A	0.406211	3.10199	2.49489	0.0562882	0.469907	-4.11024
P33241	LSP1	-0.18373	3.2419	-3.82845	0.0129718	0.329627	-4.11911
Q96Q11-1	TRNT1	0.135719	3.18197	3.48247	0.0184784	0.347805	-4.12155
Q6IQ23-1	PLEKHA7	-0.110168	3.19028	-3.42506	0.0196314	0.353309	-4.12433
Q9UBL0-1	ARPP21	0.179624	3.16112	2.99793	0.0313112	0.393209	-4.12955
O95251-1	KAT7	0.216623	3.23318	3.53178	0.0175495	0.34705	-4.13343
Q9HA64	FN3KRP	0.158603	3.20621	3.20228	0.0249526	0.373939	-4.13463
P62324	BTG1	0.585147	3.06073	1.99199	0.104697	0.551583	-4.13556
Q16512-1	PKN1	-0.118794	3.21106	-3.65521	0.0154501	0.343946	-4.14046
Q9UL42	PNMA2	-0.156036	3.16308	-3.0632	0.0291002	0.393192	-4.14607
P58546	LUZP6; MTPN	-0.194837	3.19755	-3.31687	0.0220348	0.3629	-4.16384
Q12815-1	TROAP	0.19153	3.01413	2.97176	0.0322502	0.393209	-4.16552
Q9HBH9-1	MKNK2	-0.497154	3.24951	-2.11407	0.0898283	0.524567	-4.16677
Q9NPA3	MID1IP1	0.151285	3.15753	2.99393	0.0314527	0.393209	-4.16753
Q9NVA1	UQCC; UQCC1	0.252046	3.08763	2.73972	0.0421078	0.443978	-4.17176
Q9NTJ5	SACM1L	0.0843523	3.19232	3.75357	0.0139821	0.335193	-4.18004
Q9UBV8	PEF1	0.472188	3.11318	2.80287	0.0391273	0.426494	-4.18009
Q92698	RAD54L	0.17579	3.17342	3.12284	0.027233	0.385719	-4.18559
Q3V6T2-1	CCDC88A	-0.0876194	3.19952	-3.66433	0.0153067	0.343946	-4.18847
Q9C0E2	XPO4	0.121212	3.19508	3.63233	0.0158164	0.343946	-4.19276
Q9BR77-1	CCDC77	0.166965	3.10672	3.0016	0.031182	0.393209	-4.19565
P16333-1	NCK1	-0.105802	3.19191	-3.45736	0.0189728	0.349021	-4.20146
O00151	PDLIM1	-0.143051	3.20047	-3.54657	0.0172814	0.345433	-4.212
A6NKF1	SAC3D1	-0.124491	3.18363	-3.26942	0.0231931	0.367051	-4.21525
P0C7V9	METTL15P1	0.685773	3.09296	1.88201	0.120309	0.565114	-4.2168
P50454	SERPINH1	0.150951	3.08337	3.44293	0.0192639	0.349021	-4.22471
Q8TAS1	UHMK1	-0.215226	3.15508	-2.63528	0.0476071	0.455759	-4.2257
Q5UCC4-1	EMC10	-0.235043	3.19187	-2.5647	0.0517717	0.461443	-4.22753
Q9H813	TMEM206	0.359025	3.21555	2.13331	0.0876971	0.521719	-4.23289
Q96EE3	SEH1L	0.170553	3.16063	3.51826	0.0177987	0.34705	-4.23548
Q14469	HES1	-0.211581	3.2186	-2.7486	0.0416738	0.442691	-4.2356
Q15819	UBE2V2	-0.126556	3.19153	-3.23146	0.02417	0.371235	-4.23562
Q9NW64-1	RBM22	0.170566	3.2119	3.37033	0.0208075	0.356106	-4.24183
O00165	HAX1	0.179223	3.1113	2.98108	0.0319122	0.393209	-4.24488
P56192	MARS	0.106722	3.1835	3.85041	0.0126916	0.329627	-4.24676
Q8NFZ8	CADM4	-0.246775	3.18022	-2.5379	0.0534564	0.463921	-4.25526
Q9H7P9-1	PLEKHG2	-0.110207	3.18616	-3.21162	0.024699	0.373939	-4.25527
P09972	ALDOC	-0.262687	3.20163	-3.82543	0.0130108	0.329627	-4.25826
P62851	RPS25	-0.133257	3.1909	-3.49419	0.0182527	0.347805	-4.2624
Q9H999	PANK3	0.245423	3.14457	2.47145	0.0579006	0.47497	-4.26319
Q15149-1	PLEC	-0.0788325	3.18998	-3.69635	0.0148156	0.341336	-4.26387
Q8IXZ2-1	ZC3H3	0.414121	3.19253	2.0932	0.0922032	0.528064	-4.26622
Q9Y282-1	ERGIC3	0.1317	3.18589	3.17683	0.0256589	0.375413	-4.27259
P63167	DYNLL1	0.300667	3.14306	3.55491	0.0171323	0.344574	-4.27591
Q8TCY9	URGCP	-0.125514	3.18239	-3.088	0.0283067	0.390028	-4.27666
Q9UBI9	HECA	-0.220977	3.15678	-2.69278	0.0444869	0.450018	-4.27956
Q9C0C2	TNKS1BP1	-0.116247	3.19042	-3.52295	0.0177119	0.34705	-4.28095
Q6P5R6	RPL22L1	-0.12596	3.18813	-3.09666	0.0280355	0.389264	-4.28259
Q8WWP7	GIMAP1	-0.138211	3.20597	-3.05147	0.0294842	0.393192	-4.28786
Q5FWF5-1	ESCO1	-0.262015	3.2443	-2.46754	0.0581744	0.475036	-4.28879
Q96PZ2	FAM111A	0.121029	3.18152	3.42335	0.019667	0.353309	-4.28889
Q2M2Z5	PLK1S1; KIZ	-0.580883	3.19672	-1.79699	0.134021	0.577772	-4.29005
Q8IX18	DHX40	-0.11723	3.17512	-3.12836	0.0270672	0.384138	-4.29082
Q96LW4	CCDC111; PRIMPOL	0.239595	3.16237	2.46295	0.0584975	0.475538	-4.29238
Q05932-1	FPGS	-0.136419	3.2148	-3.09811	0.0279902	0.389264	-4.29936
Q86YV0	RASAL3	-0.119053	3.19856	-3.22819	0.0242563	0.371755	-4.30177
Q2TB18	ASTE1	0.220427	3.13615	2.49731	0.0561245	0.469092	-4.30759
Q86X55	CARM1	-0.141922	3.20222	-3.48642	0.018402	0.347805	-4.31092
Q9Y277	VDAC3	0.113408	3.1108	3.53303	0.0175268	0.34705	-4.31382
Q5T9A4	ATAD3B	0.30424	3.11363	2.44073	0.0600905	0.479104	-4.31808
P32119	PRDX2	-0.0828942	3.20012	-3.59624	0.0164149	0.344574	-4.32113
Q9UJY4	GGA2	-0.12914	3.1839	-2.97706	0.0320575	0.393209	-4.32173
O60313-2	OPA1	0.0838115	3.13473	3.70553	0.014678	0.340531	-4.33622
Q9Y2R4	DDX52	-0.121229	3.17018	-3.19991	0.0250175	0.373939	-4.33677
P12829	MYL4	0.155356	3.07593	3.2872	0.0227512	0.366082	-4.3451
Q13363-1	CTBP1	-0.112596	3.17731	-3.5277	0.0176244	0.34705	-4.3461
P35613	BSG	0.079614	3.19202	3.55482	0.0171339	0.344574	-4.34757
Q9BZV1	UBXN6	-0.201224	3.17355	-2.66534	0.0459469	0.453921	-4.34946
P19397	CD53	0.214754	3.20031	2.73048	0.0425648	0.444825	-4.35137
Q2TAZ0-1	ATG2A	-0.216272	3.13547	-2.46996	0.0580044	0.47497	-4.35765
Q16875	PFKFB3	-0.216691	3.11887	-3.30518	0.0223138	0.364419	-4.35862
P53602	MVD	0.119603	3.1795	3.18143	0.0255295	0.374565	-4.36059
P31629	HIVEP2	-0.278496	3.11597	-2.31337	0.0701816	0.493764	-4.36415
Q2TAY7	SMU1	0.0736346	3.17666	3.58329	0.0166359	0.344574	-4.3656
P29401	TKT	0.0535519	3.18512	4.09822	0.00996981	0.314693	-4.37027
Q9NTZ6	RBM12	-0.0687886	3.19884	-3.70266	0.0147209	0.340531	-4.37172
P50613	CDK7	-0.157146	3.16992	-2.89525	0.0351821	0.413332	-4.37396
Q8N531-1	FBXL6	0.215759	3.13988	2.41129	0.0622742	0.483421	-4.38007
Q9NX04	C1orf109	-0.232942	3.13094	-2.58025	0.0508207	0.461156	-4.38079
Q14807	KIF22	0.147604	3.21476	3.64318	0.0156415	0.343946	-4.38368
Q96FZ2	C3orf37; HMCES	0.103988	3.1624	3.13119	0.0269825	0.383703	-4.38479
P01106	MYC	-0.163729	3.14242	-2.93005	0.0338129	0.402578	-4.38627
Q9H040-1	SPRTN	-0.292871	3.13189	-2.21572	0.0791595	0.50774	-4.38691
Q8N0T1	C8orf59	-0.279178	3.21755	-3.07325	0.0287757	0.393192	-4.38748
Q9Y2W6	TDRKH	0.183087	3.13867	2.84998	0.037057	0.420883	-4.38795
Q9Y6H3	XRCC6BP1; ATP23	0.565539	2.92784	1.71495	0.14877	0.599361	-4.39701
Q15493-1	RGN	-0.484261	3.18017	-2.06843	0.0951077	0.531673	-4.39917
Q96F63	CCDC97	-0.180228	3.16957	-2.8544	0.0368688	0.420883	-4.40098
Q149N8	SHPRH	0.135587	3.17587	3.45949	0.0189304	0.349021	-4.40126
Q9H211	CDT1	-0.210444	3.05188	-2.5193	0.0546616	0.465083	-4.40183
Q9P0J1	PDP1	-0.143747	3.15054	-3.04322	0.0297577	0.393209	-4.40704
P09417	QDPR	0.0987866	3.1789	3.40669	0.0200174	0.356042	-4.40928
Q8TF76-1	GSG2; HASPIN	0.258906	3.07149	2.26538	0.0744481	0.502473	-4.40973
Q9UIF7-1	MUTYH	0.1603	3.11429	2.72478	0.0428496	0.444825	-4.40978
Q96KC2	ARL5B	-0.147968	3.19544	-2.84966	0.0370704	0.420883	-4.41608
Q9P2D1-1	CHD7	-0.109956	3.18216	-3.31656	0.022042	0.3629	-4.41657
Q96JG8-1	MAGED4; MAGED4B	0.47035	3.15503	1.77459	0.137893	0.581742	-4.4177
O75044	SRGAP2	0.118528	3.16083	3.00302	0.0311321	0.393209	-4.41833
Q6N021	TET2	-0.366003	3.21976	-2.01811	0.101311	0.546494	-4.41881
Q92615	LARP4B	-0.0876972	3.22585	-3.30721	0.0222652	0.364419	-4.42031
O75319-1	DUSP11	0.223865	3.13142	2.37285	0.0652563	0.484729	-4.4247
P33552	CKS2	-0.139873	3.14731	-2.98335	0.0318304	0.393209	-4.42584
O94761	RECQL4	0.170625	3.1689	2.66301	0.0460731	0.453921	-4.42825
O00746	NME4	-0.255425	3.1748	-2.29577	0.0717151	0.495146	-4.42968
P52815	MRPL12	-0.109394	3.109	-3.28907	0.0227053	0.366082	-4.43181
P14314	PRKCSH	-0.110592	3.19922	-3.51428	0.0178729	0.34705	-4.43278
Q2LD37-1	KIAA1109	-0.419475	3.10729	-1.80367	0.132887	0.575576	-4.43602
P62899	RPL31	-0.163433	3.21941	-3.23147	0.0241698	0.371235	-4.43609
P06744	GPI	-0.204982	3.22182	-4.11885	0.00977545	0.314693	-4.43731
Q9UM21	MGAT4A	-0.276475	3.15189	-2.20893	0.0798283	0.508037	-4.43983
Q8IYB4-1	PEX5L	-0.100947	3.2218	-3.35515	0.0211478	0.356106	-4.44153
Q9UK99	FBXO3	-0.122014	3.16291	-2.94486	0.0332484	0.398532	-4.44402
O94992	HEXIM1	-0.116358	3.19919	-3.07657	0.0286692	0.393192	-4.44686
O15511-1	ARPC5	-0.100891	3.20942	-3.26765	0.0232376	0.367051	-4.44826
Q8IWA0	WDR75	0.0982689	3.18362	3.32931	0.0217419	0.359749	-4.44943
P46939	UTRN	-0.0583472	3.182	-3.78469	0.0135517	0.332084	-4.45182
Q8IXQ3	C9orf40	-0.172402	3.28097	-2.5886	0.0503181	0.459709	-4.45776
O14745	SLC9A3R1	-0.132321	3.19068	-3.72652	0.0143691	0.337627	-4.45893
P04040	CAT	-0.129457	3.21595	-3.63594	0.015758	0.343946	-4.46472
P52756	RBM5	0.103205	3.19722	3.20523	0.0248721	0.373939	-4.46873
P07900	HSP90AA1	0.0720108	3.16942	4.04725	0.0104695	0.319944	-4.46965
P20591	MX1	-0.081549	3.25789	-3.43436	0.0194391	0.350992	-4.47331
Q9H444	CHMP4B	-0.0988578	3.19582	-3.24899	0.0237133	0.3674	-4.4769
Q14865	ARID5B	-0.156568	3.15396	-2.81077	0.0387714	0.425632	-4.47739
Q6ZS11	RINL	0.379532	3.30307	1.84996	0.125299	0.568773	-4.47751
P00491	PNP	0.109088	3.18258	3.60772	0.0162218	0.344574	-4.47842
Q96T37-1	RBM15	-0.0758735	3.18885	-3.36272	0.0209775	0.356106	-4.47976
Q9Y2S6	TMA7	-0.16697	3.20434	-2.58761	0.0503772	0.459709	-4.47996
Q9BZD4	NUF2	0.126809	3.17122	3.18915	0.0253141	0.374565	-4.48305
Q96DT7	ZBTB10	-0.219483	3.15206	-2.29985	0.0713559	0.494258	-4.48416
O15182	CETN3	0.189029	3.17355	3.0916	0.0281936	0.389264	-4.48427
P49069	CAMLG	0.165331	3.20758	2.61905	0.0485305	0.455759	-4.4847
A0A5B9	TRBC2	0.310241	3.25793	3.20162	0.0249708	0.373939	-4.48591
Q96R06	SPAG5	0.0820803	3.13623	3.40128	0.0201329	0.356081	-4.48633
Q9HBH7	BEX1	0.422941	2.63474	1.84066	0.126787	0.570573	-4.48672
A4D1U4	KIAA1147	-0.234415	3.16381	-2.33105	0.0686769	0.492417	-4.49021
Q9UM13	ANAPC10	-0.227196	3.15644	-2.52387	0.0543625	0.465083	-4.49435
Q96RD7-1	PANX1	-0.196489	3.18249	-2.42293	0.0614007	0.483037	-4.4974
P49589-3	CARS	0.0988192	3.16545	3.62978	0.015858	0.343946	-4.49816
P49916-1	LIG3	0.0826296	3.18324	3.81772	0.0131113	0.329921	-4.50428
Q12979	ABR	-0.165359	3.15937	-2.73059	0.0425596	0.444825	-4.50623
Q9UGL1-1	KDM5B	-0.265246	3.01935	-3.0131	0.0307809	0.393209	-4.51098
P15954	COX7C	0.291767	3.13721	2.48432	0.057009	0.472589	-4.5116
Q13795	ARFRP1	0.1704	3.21083	2.68852	0.0447101	0.450018	-4.5138
Q15554-3	TERF2	0.125361	3.1582	3.16513	0.0259911	0.377936	-4.51429
Q8IX21	FAM178A; SLF2	0.261801	3.15104	2.24442	0.0763989	0.505975	-4.51473
Q96NB3	ZNF830	-0.137013	3.19552	-2.85913	0.036669	0.420883	-4.51565
Q9BRR9-2	ARHGAP9	0.124974	3.15579	2.81937	0.0383879	0.425626	-4.51805
Q92833	JARID2	-0.283937	3.1177	-2.3148	0.0700582	0.493764	-4.519
Q13542	EIF4EBP2	-0.15377	3.25141	-2.72748	0.0427146	0.444825	-4.51912
Q4VC05-2	BCL7A	-0.128049	3.20011	-3.01314	0.0307796	0.393209	-4.52032
Q96B36	AKT1S1	-0.336359	3.20249	-1.9946	0.104353	0.551583	-4.52614
P50579	METAP2	0.162565	3.15539	3.27833	0.0229705	0.367051	-4.52728
Q92598	HSPH1	0.0860203	3.16959	3.9201	0.0118477	0.322023	-4.52947
P20592	MX2	-0.181871	3.14889	-2.41256	0.0621783	0.483421	-4.53218
Q9Y2V7-1	COG6	-0.0972446	3.18605	-3.07153	0.028831	0.393192	-4.53304
Q9Y2Y0	ARL2BP	-0.380655	3.145	-1.92411	0.114064	0.561599	-4.53567
O60762	DPM1	-0.132534	3.19577	-2.85411	0.0368813	0.420883	-4.53766
Q659A1-1	NARG2; ICE2	0.105453	3.17367	3.03814	0.0299276	0.393209	-4.54048
Q04917	YWHAH	0.122309	3.19494	3.0843	0.0284237	0.390881	-4.54243
O00458	IFRD1	0.297644	3.01703	2.0919	0.0923526	0.528064	-4.54262
Q12899	TRIM26	-0.0794097	3.21976	-3.25527	0.0235519	0.367051	-4.54328
Q9H4K7	GTPBP5; MTG2	-0.336876	3.08547	-1.81533	0.130933	0.573757	-4.55357
Q99538	LGMN	0.352271	3.211	1.8105	0.131738	0.57428	-4.55393
Q9UJU6-1	DBNL	-0.0785106	3.2042	-3.57259	0.0168211	0.344574	-4.55433
P08865	RPSA	0.0552259	3.18868	3.65969	0.0153795	0.343946	-4.55844
Q8NBA8	DTWD2	-0.277498	3.20396	-1.96774	0.107948	0.556187	-4.56098
Q53F19	C17orf85; NCBP3	-0.0994218	3.18697	-3.20581	0.0248563	0.373939	-4.56102
Q9P2K6	KLHDC5; KLHL42	-0.198011	3.16079	-2.35681	0.0665469	0.487439	-4.56343
Q9BWT1	CDCA7	-0.159303	3.19753	-2.8194	0.0383863	0.425626	-4.56445
Q5VU43-2	PDE4DIP; LOC653513	0.114247	3.12097	2.86046	0.0366133	0.420883	-4.56485
Q14153	FAM53B	-0.276821	3.19241	-2.06803	0.0951556	0.531673	-4.56603
Q8TEB1	DCAF11	0.103131	3.17814	2.95321	0.0329349	0.397459	-4.56708
Q8N1I0	DOCK4	0.426772	3.0275	1.77478	0.13786	0.581742	-4.56841
Q8N2G8-1	GHDC	-0.261951	3.22817	-2.21307	0.0794196	0.50774	-4.57021
Q8N490-2	PNKD	-0.333809	3.07242	-1.80017	0.13348	0.576841	-4.57292
Q9Y2Q3-1	GSTK1	0.11971	3.18006	3.01514	0.0307102	0.393209	-4.57382
P02794	FTH1	0.212123	3.24937	2.32518	0.0691726	0.492492	-4.57811
Q9UHK6	AMACR	0.228729	3.14409	2.21943	0.0787964	0.50774	-4.58001
P61073	CXCR4	-0.203921	3.16957	-2.42729	0.0610765	0.482627	-4.58112
P31150	GDI1	0.0849765	3.18648	3.23729	0.024017	0.370489	-4.58594
Q8NBJ5	COLGALT1; GLT25D1	0.143957	3.15698	3.184	0.0254576	0.374565	-4.58749
P13667	PDIA4	0.059396	3.19061	3.93491	0.0116768	0.322023	-4.58999
Q9Y243-1	AKT3	0.179754	3.11051	2.57782	0.0509679	0.461311	-4.59474
Q6P2H3-1	CEP85	-0.124821	3.23015	-2.81028	0.0387932	0.425632	-4.5971
Q9H3Z4	DNAJC5	-0.191172	3.21583	-2.97218	0.032235	0.393209	-4.59937
P08559	PDHA1	-0.0934534	3.12051	-3.0344	0.0300534	0.393209	-4.60046
Q5VSL9-1	STRIP1	0.152313	3.18411	3.18076	0.0255482	0.374565	-4.60072
Q14011	CIRBP	-0.102766	3.23251	-3.0965	0.0280403	0.389264	-4.60136
Q9H0N5	PCBD2	-0.198451	3.17546	-2.41397	0.0620722	0.483421	-4.60361
O60930	RNASEH1	-0.212928	3.21648	-2.40421	0.0628121	0.483421	-4.6037
Q9NV06	DCAF13	0.115282	3.18727	3.26296	0.0233563	0.367051	-4.6051
Q9Y5J9	TIMM8B	-0.199452	3.19619	-2.30494	0.0709118	0.493764	-4.60753
P61244	MAX	0.141926	3.11377	2.99235	0.0315087	0.393209	-4.60771
Q8N4H5	TOMM5	0.278032	3.08553	2.8531	0.036924	0.420883	-4.60822
Q12905	ILF2	-0.0977383	3.18562	-3.53047	0.0175735	0.34705	-4.60973
Q4KWH8-1	PLCH1	-0.117557	3.20776	-2.83312	0.0377836	0.424228	-4.61318
Q96CG3	TIFA	-0.135769	3.21033	-2.69287	0.0444822	0.450018	-4.61421
P62875	POLR2L	0.165523	3.19313	2.7838	0.040002	0.432014	-4.61463
O75122-3	CLASP2	0.0801312	3.19014	3.55691	0.0170969	0.344574	-4.61731
O75347	TBCA	-0.106824	3.19658	-3.46397	0.0188412	0.349021	-4.61746
Q96K80	ZC3H10	-0.250333	3.22329	-2.04058	0.0984891	0.541338	-4.61933
Q96DH6-1	MSI2	-0.0824314	3.22349	-3.1676	0.0259205	0.377684	-4.61954
Q92674	CENPI	0.158969	3.15479	2.5559	0.0523183	0.461443	-4.62385
Q8N1K5-1	THEMIS	-0.173008	3.2274	-3.55441	0.0171413	0.344574	-4.62811
Q9H0J9	PARP12	0.174162	3.22293	3.05064	0.0295116	0.393192	-4.63063
Q14CZ7	FASTKD3	-0.26174	3.14086	-2.24329	0.0765051	0.505975	-4.63224
O94880-2	PHF14	0.223269	3.1829	2.11769	0.0894235	0.523988	-4.6366
P56182	RRP1	-0.143645	3.16093	-2.72477	0.04285	0.444825	-4.63687
Q7Z5L2-2	R3HCC1L	0.187892	3.16214	2.32244	0.0694054	0.493488	-4.63847
P04637	TP53	0.255332	3.01502	1.95378	0.109866	0.559263	-4.63949
Q7Z398	ZNF550	-0.367063	3.17476	-1.60385	0.171392	0.631137	-4.64244
Q969H8	C19orf10; MYDGF	0.162262	3.19674	2.91272	0.0344873	0.407191	-4.64507
Q5VWQ0	RSBN1	-0.0860645	3.17756	-3.04859	0.0295794	0.393192	-4.64716
P49842-1	STK19	0.328181	3.14549	1.96691	0.10806	0.556187	-4.64766
Q2VPB7	AP5B1	-0.425163	3.11812	-1.51607	0.191658	0.649842	-4.64866
O14593	RFXANK	-0.161692	3.14308	-2.4117	0.062243	0.483421	-4.64943
Q06330-1	RBPJ	0.101848	3.17586	3.15143	0.0263862	0.380562	-4.65205
P28328	PEX2	0.397567	3.2323	2.14111	0.0868482	0.521633	-4.65633
O15305	PMM2	-0.122307	3.18529	-3.02316	0.0304349	0.393209	-4.65748
Q13015	MLLT11	-0.241596	3.16642	-2.02491	0.100448	0.545355	-4.65969
Q96BW1	UPRT	-0.137177	3.20074	-2.79499	0.0394863	0.429746	-4.6608
Q15181	PPA1	0.0597478	3.18573	3.82217	0.0130532	0.329627	-4.66356
Q99417	MYCBP	0.1409	3.19056	2.76958	0.0406684	0.435975	-4.66459
Q9BXS9-1	SLC26A6	0.360635	3.24575	1.71914	0.147978	0.599334	-4.66466
P01024	C3	-0.271304	3.25704	-2.20938	0.0797837	0.508037	-4.66503
Q7Z698	SPRED2	-0.536588	3.1273	-1.42077	0.216307	0.662979	-4.66574
P34947	GRK5	-0.217273	3.15301	-2.201	0.0806162	0.50916	-4.66884
Q9NYK5-1	MRPL39	-0.0741202	3.12725	-3.24078	0.0239258	0.369886	-4.67121
Q96HC4	PDLIM5	-0.0762989	3.20996	-3.25869	0.0234646	0.367051	-4.67984
Q02446	SP4	-0.183608	3.21894	-2.38447	0.0643392	0.484136	-4.68297
P52630-3	STAT2	0.172084	3.11051	2.4758	0.0575973	0.47497	-4.68453
P08133-1	ANXA6	0.0431655	3.15872	4.00332	0.0109235	0.320617	-4.68659
Q96J02	ITCH	0.106733	3.19271	3.21503	0.0246073	0.373939	-4.6868
P15170-3	GSPT1	0.0868939	3.19643	3.62401	0.0159521	0.343946	-4.6893
Q16658	FSCN1	-0.165509	3.22759	-2.52299	0.0544202	0.465083	-4.69032
Q7LBR1	CHMP1B	-0.264038	3.23467	-2.07176	0.0947119	0.531419	-4.69321
O43493-1	TGOLN2	0.205636	3.23478	2.33383	0.0684435	0.492072	-4.69432
P53597	SUCLG1	-0.0863197	3.13858	-3.13677	0.0268165	0.383703	-4.69826
Q92664	GTF3A	0.181759	3.13191	2.62705	0.0480732	0.455759	-4.70102
Q8TDR2	STK35	0.193691	3.22393	2.34691	0.0673566	0.488655	-4.70182
Q13885	TUBB2A	0.0986481	3.16706	3.06395	0.0290759	0.393192	-4.70195
Q9P0K1	ADAM22	0.221481	3.20165	2.13295	0.0877361	0.521719	-4.70213
Q93075	TATDN2	-0.159663	3.23081	-2.39804	0.0632851	0.483575	-4.70411
Q9Y4G8	RAPGEF2	0.110827	3.12567	2.73667	0.042258	0.444825	-4.70716
O95319-1	CELF2	-0.12659	3.17225	-2.814	0.0386267	0.425632	-4.70824
Q9UBI1	COMMD3	-0.124858	3.20639	-2.6927	0.0444911	0.450018	-4.7086
Q86SF2	GALNT7	0.15341	3.16848	3.03775	0.0299407	0.393209	-4.71163
P35219	CA8	-0.158107	3.15379	-2.37804	0.0648452	0.484713	-4.7151
Q8WU58	FAM222B	-0.185091	3.17996	-2.27742	0.0733525	0.501132	-4.72142
Q96FC9-2	DDX11	-0.124766	3.20967	-2.84266	0.0373703	0.422935	-4.72327
Q9H825-1	METTL8	0.234672	3.15502	2.27974	0.0731432	0.501132	-4.72664
Q96FH0-1	MEF2BNB; BORCS8	-0.318527	3.23331	-1.92215	0.114348	0.561599	-4.7308
Q6IEG0-1	SNRNP48	0.188384	3.19847	2.49887	0.0560194	0.469092	-4.73285
Q9NWS6	FAM118A	0.349572	3.22971	2.3249	0.069196	0.492492	-4.73773
Q7Z6M2	FBXO33	0.356746	3.22891	1.48268	0.199967	0.655037	-4.7407
Q9NZQ3-1	NCKIPSD	-0.15573	3.16686	-2.62954	0.0479314	0.455759	-4.74194
Q14114	LRP8	0.215251	3.17186	2.07888	0.0938706	0.530113	-4.74727
Q5VZK9	LRRC16A; CARMIL1	0.247735	3.21181	2.00371	0.103164	0.549324	-4.7484
Q7RTV0	PHF5A	-0.120289	3.20512	-2.62983	0.047915	0.455759	-4.74945
P07766	CD3E	0.180726	3.25403	3.05887	0.0292414	0.393192	-4.74973
P40425	PBX2	0.128992	3.17084	2.64353	0.0471449	0.453921	-4.75441
Q6PJI9-1	WDR59	0.220764	3.21646	1.97087	0.107522	0.556187	-4.75696
Q6PGQ7	BORA	-0.312037	2.96803	-1.69285	0.153019	0.60424	-4.75946
Q9H6V9-1	C2orf43; LDAH	-0.154285	3.14887	-2.65995	0.0462398	0.453921	-4.75953
P24752	ACAT1	-0.0828487	3.14597	-3.20779	0.0248027	0.373939	-4.7596
Q7L9B9	EEPD1	0.195458	3.10011	2.07795	0.09398	0.530113	-4.75968
Q86VM9	ZC3H18	-0.111444	3.15705	-2.72592	0.0427924	0.444825	-4.76124
Q13433-1	SLC39A6	-0.286449	3.22938	-1.97303	0.10723	0.556187	-4.76265
Q8N2Z9	APITD1; CENPS; APITD1-CORT; CENPS-CORT	-0.14406	3.15626	-2.51096	0.0552113	0.467784	-4.76301
O60504-1	SORBS3	-0.16989	3.10953	-2.83505	0.0376994	0.424228	-4.76576
Q96RK4	BBS4	-0.190234	3.21934	-2.38667	0.0641665	0.483874	-4.76593
Q9NWW7	C2orf42	0.301031	3.09019	1.65562	0.160451	0.615509	-4.76779
Q96CP6-1	GRAMD1A	0.290996	3.10714	1.84277	0.126449	0.570573	-4.76975
P15056	BRAF	-0.143941	3.20055	-2.64451	0.0470902	0.453921	-4.77072
O75175-3	CNOT3	-0.137424	3.16274	-2.65629	0.0464398	0.453921	-4.77171
Q8IY17-1	PNPLA6	0.145864	3.15161	2.64584	0.0470165	0.453921	-4.77253
Q5H9R7-1	PPP6R3	-0.0711476	3.2	-3.15371	0.0263201	0.380381	-4.7726
Q4AC94-5	C2CD3	0.180409	3.21744	2.15545	0.085311	0.518123	-4.77383
O14646	CHD1	0.0607556	3.19398	3.5546	0.0171379	0.344574	-4.77493
Q8N5I9	C12orf45	-0.155014	3.22537	-2.475	0.0576531	0.47497	-4.77727
Q14687	GSE1	-0.0717234	3.19663	-3.14198	0.0266629	0.383703	-4.78081
Q86YM7-1	HOMER1	-0.109412	3.167	-2.97211	0.0322375	0.393209	-4.78218
Q8WUW1	BRK1	-0.216199	3.06107	-2.50027	0.0559255	0.469092	-4.78374
Q75QN2	INTS8	0.127581	3.18334	2.80752	0.0389172	0.425632	-4.78461
Q9HAV0	GNB4	0.105635	3.16104	2.68942	0.0446628	0.450018	-4.78607
O75953	DNAJB5	0.163767	3.17245	2.33603	0.068259	0.491243	-4.78615
O14524-1	TMEM194A; NEMP1	0.268081	3.1228	2.00518	0.102972	0.549324	-4.7871
Q9Y5A9-1	YTHDF2	0.128699	3.24496	2.98477	0.0317795	0.393209	-4.7893
O95169	NDUFB8	-0.178011	3.12553	-2.29303	0.0719572	0.495736	-4.7958
Q9UBC3	DNMT3B	0.172538	3.13817	2.31711	0.0698598	0.493627	-4.79696
P17858-1	PFKL	-0.0793117	3.18835	-3.04829	0.0295892	0.393192	-4.79785
Q8TD19	NEK9	-0.0654542	3.19864	-3.33713	0.0215602	0.359749	-4.80075
P53384	NUBP1	-0.127376	3.19633	-2.72713	0.0427317	0.444825	-4.80279
Q92597	NDRG1	-0.135633	3.18572	-2.6771	0.0453145	0.453921	-4.80295
Q9UBC1-1	NFKBIL1	-0.402493	3.16677	-1.43518	0.212394	0.661857	-4.80306
Q9UBM7	DHCR7	0.141805	3.2047	2.66831	0.0457863	0.453921	-4.80331
Q8TDX7-1	NEK7	0.101018	3.16648	2.7459	0.0418055	0.443426	-4.80365
Q8NHP6-1	MOSPD2	0.135966	3.15731	2.60074	0.0495971	0.458267	-4.80497
Q15468-1	STIL	0.151835	3.1318	2.36823	0.0656255	0.485588	-4.80724
P60660-2	MYL6	-0.139293	3.19145	-2.61861	0.0485561	0.455759	-4.8074
Q9C035	TRIM5	0.146929	3.18829	2.35577	0.0666313	0.487439	-4.81243
Q5SW79-2	CEP170	0.323032	3.23117	2.05863	0.096283	0.535384	-4.81525
O60664-1	PLIN3	-0.0940317	3.19595	-3.27235	0.0231196	0.367051	-4.81786
Q96NE9-2	FRMD6	0.314186	3.11394	1.50474	0.194441	0.65187	-4.82169
P53992	SEC24C	0.0908419	3.18923	3.29841	0.0224774	0.364419	-4.8223
P19404	NDUFV2	-0.132994	3.10555	-2.54719	0.0528655	0.461979	-4.82258
P61925	PKIA	-0.252527	3.18773	-1.81523	0.130948	0.573757	-4.82424
Q92753-1	RORB	-0.233357	3.22563	-1.97942	0.106369	0.553773	-4.82575
O94903	PROSC; PLPBP	0.102017	3.1899	2.94906	0.0330906	0.397506	-4.82821
O95400	CD2BP2	-0.10152	3.1651	-2.74454	0.0418716	0.443464	-4.82845
Q9Y4B4	RAD54L2	-0.0874145	3.16826	-2.99579	0.0313869	0.393209	-4.82865
Q9H2G9-1	BLZF1	-0.263529	3.11212	-1.70089	0.151459	0.60424	-4.82904
P52655-1	GTF2A1	0.187129	3.12251	2.06369	0.0956749	0.532896	-4.82944
P29966	MARCKS	-0.216039	3.22169	-2.05092	0.0972193	0.536863	-4.82977
Q96EL3	MRPL53	0.179992	3.15977	2.45482	0.0590749	0.475538	-4.83093
Q05469-1	LIPE	-0.180477	3.18579	-2.49324	0.0564	0.470287	-4.83205
Q7RTP6	MICAL3	0.139845	3.15579	2.66563	0.0459309	0.453921	-4.83348
Q659C4-1	LARP1B	-0.190283	3.09641	-2.15502	0.085356	0.518123	-4.83613
Q5JTD0-1	TJAP1	-0.120676	3.16973	-2.60033	0.0496207	0.458267	-4.83821
Q15262	PTPRK	-0.0934303	3.16133	-2.84066	0.0374567	0.423236	-4.84088
O14867	BACH1	-0.211272	3.07183	-1.96018	0.108983	0.557493	-4.84167
Q9UBQ6	EXTL2	0.225213	3.10112	1.90088	0.117467	0.565114	-4.84292
Q9NPA8-1	ENY2	-0.119488	3.19092	-3.02384	0.0304117	0.393209	-4.84296
Q13042	CDC16	0.0914433	3.19759	3.15459	0.0262945	0.380381	-4.84355
Q68D10-1	SPTY2D1	-0.14992	3.15878	-2.3145	0.0700839	0.493764	-4.84486
Q6P3W2	DNAJC24	-0.320802	3.11116	-1.63991	0.163695	0.620392	-4.84582
P19823	ITIH2	-0.274185	3.26992	-2.39751	0.063326	0.483575	-4.84744
Q14181	POLA2	0.114052	3.2404	2.89342	0.0352556	0.41351	-4.84795
Q9Y5U2-1	TSSC4	-0.212254	3.15665	-2.26079	0.0748709	0.503587	-4.84873
Q01130	SRSF2	-0.084488	3.16033	-2.99938	0.0312598	0.393209	-4.84934
Q8NAA4	ATG16L2	-0.368634	3.03569	-1.24804	0.268831	0.709154	-4.85011
P15153	RAC2	0.181115	3.16323	2.48745	0.0567944	0.471381	-4.85254
Q9P2W1	PSMC3IP	-0.111476	3.2091	-2.5919	0.050121	0.459709	-4.85519
Q6DD88	ATL3	0.118358	3.18613	2.93993	0.0334353	0.400086	-4.85587
Q9BR76	CORO1B	0.138806	3.08481	2.82616	0.0380882	0.425626	-4.8561
Q9NX07-1	TRNAU1AP	-0.140439	3.16777	-2.55438	0.0524131	0.461443	-4.86321
Q8IWB7	WDFY1	-0.133691	3.23757	-2.40786	0.062534	0.483421	-4.86331
Q8NB78-1	KDM1B	0.0942443	3.16721	2.7508	0.0415671	0.442465	-4.86481
Q9UPN4-2	AZI1; CEP131	-0.130738	3.19487	-3.28165	0.022888	0.367051	-4.86518
Q86WB0	ZC3HC1	0.0815444	3.20423	2.97381	0.0321753	0.393209	-4.86673
Q92871	PMM1	-0.185208	3.11806	-2.08437	0.0932272	0.530113	-4.86701
P41440	SLC19A1	-0.189365	3.2149	-2.24786	0.0760747	0.505769	-4.86766
Q9H061-1	TMEM126A	-0.146592	3.08757	-2.34638	0.0674007	0.488655	-4.86887
Q9H6Y7	RNF167	-0.231224	3.24233	-1.92725	0.113612	0.561599	-4.86986
Q9BQ48	MRPL34	-0.180471	3.14293	-2.30823	0.0706256	0.493764	-4.87075
Q8IVV7	GID4	0.163279	3.17512	2.46588	0.0582913	0.475443	-4.87447
Q9H0H0	INTS2	0.0791036	3.17892	2.89152	0.0353323	0.413726	-4.87646
Q13371	PDCL	-0.173841	3.14889	-2.35641	0.066579	0.487439	-4.87679
Q9H1U4	MEGF9	-0.230621	3.19024	-1.85352	0.124734	0.568773	-4.87723
O60888-1	CUTA	-0.213717	3.11277	-2.50584	0.0555524	0.468728	-4.87815
Q8TCG1	KIAA1524; CIP2A	0.0617868	3.17244	3.19153	0.0252481	0.374565	-4.8808
Q9Y230	RUVBL2	-0.0474226	3.18903	-3.57892	0.0167114	0.344574	-4.88124
P46926	GNPDA1	0.164972	3.1618	3.03319	0.0300941	0.393209	-4.88357
Q8IWP9	CCDC28A	-0.219173	3.18129	-1.88415	0.119983	0.565114	-4.88395
Q6XZF7	DNMBP	-0.0967366	3.19898	-2.68938	0.0446652	0.450018	-4.88398
Q9HCM7	FBRSL1	-0.187089	3.1559	-2.25742	0.0751828	0.503872	-4.88567
O75323-1	GBAS; NIPSNAP2	0.1465	3.1378	2.60779	0.0491834	0.457384	-4.88601
P50583	NUDT2	-0.120153	3.18512	-2.5732	0.051249	0.461443	-4.88812
Q15758-1	SLC1A5	-0.198305	3.09136	-2.38498	0.0642993	0.484136	-4.88842
Q9UII2-1	ATPIF1	-0.111572	3.14587	-2.62074	0.0484337	0.455759	-4.89031
Q8N302-1	AGGF1	0.148902	3.17038	2.40695	0.0626031	0.483421	-4.89048
P82979	SARNP	-0.0773403	3.17488	-3.05082	0.0295057	0.393192	-4.89071
Q9H490	PIGU	-0.135054	3.20601	-2.34812	0.0672569	0.488655	-4.8909
Q13405	MRPL49	-0.145353	3.15988	-2.60098	0.0495827	0.458267	-4.89209
P27824	CANX	0.0984609	3.22708	3.25638	0.0235236	0.367051	-4.89263
O94985-2	CLSTN1	-0.157075	3.23568	-2.2508	0.0757994	0.505761	-4.89609
P10644	PRKAR1A	-0.0736202	3.16879	-3.02338	0.0304273	0.393209	-4.8963
Q9NRX6	TMEM167B	0.215835	3.12947	1.88631	0.119655	0.565114	-4.89718
Q9H0H5	RACGAP1	0.111469	3.08264	2.89539	0.0351765	0.413332	-4.89725
P51955	NEK2	-0.249228	3.10061	-1.73704	0.144644	0.595322	-4.89994
P23468-1	PTPRD	0.12158	3.15041	2.5487	0.0527702	0.461979	-4.90127
O14523	C2CD2L	0.367838	3.1007	1.27709	0.259241	0.702127	-4.90302
Q9BXV9	C14orf142; GON7	-0.250133	3.22904	-1.78908	0.135375	0.580085	-4.90356
P11217	PYGM	0.207873	3.22329	2.34223	0.0677431	0.489516	-4.90365
Q9UHB7-1	AFF4	0.186614	3.17937	2.53126	0.0538833	0.465083	-4.90423
P62277	RPS13	-0.209677	3.17896	-3.09472	0.028096	0.389264	-4.90435
Q6EEV4-1	POLR2M	-0.278811	3.24728	-1.93644	0.1123	0.560636	-4.90463
Q9Y2W1	THRAP3	0.0547594	3.19087	3.37281	0.0207526	0.356106	-4.90723
Q96BY9	TMEM66; SARAF	0.24615	3.18199	1.82515	0.12931	0.573489	-4.90952
Q14651	PLS1	0.0711559	3.16555	3.15533	0.0262731	0.380381	-4.91112
Q13098-7	GPS1	0.11816	3.1763	3.05886	0.0292415	0.393192	-4.91189
Q8TF46	DIS3L	-0.100615	3.16077	-2.6484	0.0468743	0.453921	-4.91417
Q9H7E9-1	C8orf33	-0.163884	3.22583	-2.15585	0.0852684	0.518123	-4.9177
O95980	RECK	0.216548	3.08054	1.88038	0.120558	0.565114	-4.9186
Q14126	DSG2	-0.12848	3.17229	-2.52157	0.0545128	0.465083	-4.92042
Q9NPA0	EMC7	0.129546	3.19881	2.60963	0.0490758	0.457384	-4.92296
Q86VR2	FAM134C; RETREG3	-0.153236	3.19377	-2.21875	0.0788633	0.50774	-4.92503
Q66GS9-1	CEP135	-0.0968173	3.17451	-3.16897	0.0258814	0.377684	-4.92596
P23743-1	DGKA	0.0671969	3.18177	3.11179	0.0275684	0.388918	-4.92613
Q9HD26-1	GOPC	0.0927807	3.17202	2.78607	0.0398968	0.431567	-4.92813
Q14814-1	MEF2D	-0.151563	3.20187	-2.27018	0.0740096	0.502473	-4.93311
A6NK58	LIPT2	-0.31533	3.01441	-1.37594	0.228926	0.675274	-4.93527
Q96KN1	FAM84B	-0.200772	3.18749	-1.85901	0.123868	0.568177	-4.93887
Q9H9D4	ZNF408	-0.225367	3.1671	-1.75447	0.141469	0.589378	-4.94378
Q15121	PEA15	-0.263259	3.19123	-2.26903	0.0741142	0.502473	-4.94386
O43488	AKR7A2	-0.0829033	3.18253	-2.83521	0.0376924	0.424228	-4.94437
Q9HCM1	KIAA1551	-0.245918	3.19339	-1.8724	0.121784	0.565562	-4.94572
O95544	NADK	-0.155813	3.24458	-2.22279	0.07847	0.50774	-4.94671
Q9H7N4	SCAF1	-0.146452	3.19755	-2.24674	0.0761803	0.505769	-4.94782
O15357	INPPL1	-0.0973941	3.17689	-2.78953	0.0397369	0.431117	-4.94905
P85299	PRR5	0.290756	3.14579	1.36273	0.232774	0.678461	-4.94926
Q14156-1	EFR3A	-0.207284	3.1857	-2.66009	0.0462319	0.453921	-4.95288
Q99728	BARD1	0.112592	3.13217	2.88572	0.0355678	0.415673	-4.95351
P62070	RRAS2	0.130568	3.14283	2.35481	0.0667097	0.487509	-4.9549
Q9H0U4	RAB1B	0.116486	3.17512	2.48742	0.0567969	0.471381	-4.95541
P63220	RPS21	0.218644	3.23623	3.37605	0.0206809	0.356106	-4.95586
Q5JWR5	DOPEY1	-0.327812	3.07089	-1.16354	0.298593	0.721422	-4.95814
Q96T88	UHRF1	0.0622719	3.15005	3.44399	0.0192424	0.349021	-4.95907
Q9H1A3	METTL9	-0.163193	3.20218	-2.0866	0.0929672	0.529875	-4.96016
A1L020	MEX3A	-0.332742	3.11385	-1.18967	0.289087	0.716204	-4.96053
O43529	CHST10	0.234524	3.18531	1.62257	0.167355	0.626345	-4.96059
Q9H9L7	AKIRIN1	-0.395159	3.12907	-1.43356	0.212829	0.661857	-4.96174
Q5T6S3	PHF19	-0.183033	3.14332	-2.22056	0.0786866	0.50774	-4.96222
P14316-1	IRF2	0.205568	3.1295	2.5204	0.0545897	0.465083	-4.96309
Q12824-1	SMARCB1	-0.109299	3.21563	-2.99433	0.0314385	0.393209	-4.96316
O95379	TNFAIP8	-0.144968	3.19482	-2.43507	0.0605039	0.479169	-4.96356
P16260	SLC25A16	0.361145	3.18703	1.1677	0.29706	0.719907	-4.96549
Q15034	HERC3	-0.201879	3.25343	-2.42631	0.0611491	0.482663	-4.96754
Q68CQ7-1	GLT8D1	-0.158871	3.21918	-2.22145	0.0786	0.50774	-4.96956
O14832	PHYH	-0.205531	3.23953	-1.78909	0.135373	0.580085	-4.96985
Q9UHJ3-1	SFMBT1	-0.164877	3.18356	-2.15739	0.0851046	0.518123	-4.97052
Q92499	DDX1	-0.0466945	3.19576	-3.51109	0.0179326	0.34705	-4.97198
Q14139	UBE4A	0.120753	3.18341	2.73373	0.0424035	0.444825	-4.97217
Q9BYV9	BACH2	-0.256148	3.16725	-1.63822	0.164049	0.620851	-4.97261
O95059	RPP14	0.260989	3.21736	2.05579	0.0966274	0.535384	-4.97269
Q3MIT2	PUS10	-0.168203	3.19167	-2.57396	0.0512031	0.461443	-4.97611
Q9HBG6-1	IFT122	0.137954	3.19054	2.30707	0.0707263	0.493764	-4.97856
O00483	NDUFA4	0.174746	3.15894	2.64997	0.0467874	0.453921	-4.98076
Q6PJT7-5	ZC3H14	0.0641011	3.19785	3.03869	0.0299091	0.393209	-4.98153
Q6NUK1	SLC25A24	0.127051	3.06159	2.82218	0.0382637	0.425626	-4.98156
Q9Y3T6	R3HCC1	0.386586	3.17861	0.932415	0.395134	0.778808	-4.98241
P32321-2	DCTD	0.150124	3.1638	2.78828	0.0397945	0.431117	-4.98316
Q53R41	FASTKD1	-0.125405	3.14976	-2.2954	0.0717475	0.495146	-4.98335
Q9BRK5-1	SDF4	-0.117069	3.08272	-2.4353	0.0604866	0.479169	-4.9839
Q9NWZ5-1	UCKL1	-0.112677	3.18809	-2.77803	0.0402707	0.433628	-4.98833
Q96PU8	QKI	-0.0913611	3.20725	-2.65079	0.0467422	0.453921	-4.98909
Q96J88-2	EPSTI1	0.215808	3.18352	1.84891	0.125466	0.568888	-4.99061
Q9BUN5	CCDC28B	-0.216721	3.15446	-1.66864	0.157811	0.61126	-4.99217
O95376	ARIH2	0.0743348	3.15994	2.84393	0.0373159	0.422935	-4.99234
Q5T6F0	DCAF12	0.144801	3.1449	2.45635	0.0589657	0.475538	-4.9934
Q56A73	SPIN4	0.210422	3.00441	1.925	0.113936	0.561599	-4.99698
Q16401	PSMD5	-0.0797509	3.18829	-2.96677	0.0324327	0.394079	-4.99742
Q9UL40-1	ZNF346	-0.0963254	3.20752	-2.67738	0.0452999	0.453921	-5.00117
P22897-1	MRC1	0.294615	3.0213	1.30028	0.251809	0.693917	-5.0017
Q12882-1	DPYD	-0.0737562	3.17589	-2.85139	0.0369968	0.420883	-5.00171
Q86WH2-1	RASSF3	-0.275575	3.14466	-1.41459	0.218005	0.663647	-5.00199
Q86VQ1	GLCCI1	-0.183556	3.16564	-2.00022	0.103617	0.549936	-5.00237
Q9UJX3-1	ANAPC7	0.080841	3.20288	2.76948	0.040673	0.435975	-5.00416
Q4J6C6	PREPL	0.111058	3.18583	2.72422	0.0428777	0.444825	-5.00421
Q13185	CBX3; C15orf57; CCDC32	0.0580799	3.18622	3.29892	0.022465	0.364419	-5.00541
Q9Y3U8	RPL36	-0.181521	3.17906	-2.72086	0.0430464	0.445923	-5.00773
Q9NR31	SAR1A	-0.0708069	3.20801	-2.92261	0.0341008	0.404905	-5.01112
Q9UMX5	NENF	-0.11813	3.18815	-2.8202	0.0383511	0.425626	-5.0115
P30455	HLA-A	-0.166807	3.14818	-2.30607	0.0708131	0.493764	-5.01187
Q8TCF1-1	ZFAND1	-0.194358	3.211	-2.10058	0.091356	0.526187	-5.0174
Q15363	TMED2	0.193143	3.22848	2.39156	0.0637861	0.483575	-5.01777
Q9H0E3-3	SAP130	-0.106235	3.16999	-2.62156	0.0483867	0.455759	-5.01943
Q9H7C9-1	AAMDC	-0.102583	3.17066	-2.58532	0.0505146	0.459949	-5.01944
O43674-1	NDUFB5	0.113643	3.12478	2.39662	0.0633942	0.483575	-5.0226
Q9Y276	BCS1L	0.226435	3.11929	1.68778	0.154009	0.60445	-5.02349
Q8NEJ9	NGDN	0.156134	3.14039	2.73036	0.042571	0.444825	-5.02461
O43719	HTATSF1	-0.0849737	3.21511	-3.2615	0.0233932	0.367051	-5.02473
Q9UQ49	NEU3	-0.268814	3.14911	-1.69599	0.152406	0.60424	-5.02561
O60826	CCDC22	-0.0932819	3.17469	-2.86394	0.036467	0.420764	-5.02944
O75718	CRTAP	0.146257	3.1459	2.35689	0.0665405	0.487439	-5.03849
O60308	CEP104	-0.187225	3.21421	-1.91588	0.115258	0.562997	-5.0397
Q99835	SMO	0.312588	3.30408	0.884786	0.417935	0.790422	-5.03973
Q27J81	INF2	-0.0962335	3.16382	-2.71254	0.0434676	0.448323	-5.03977
Q9Y512	SAMM50	0.202581	3.11476	2.80718	0.0389325	0.425632	-5.03986
Q9BW83-1	IFT27	0.101984	3.16893	2.6483	0.0468797	0.453921	-5.04384
Q96BR5	SELRC1; COA7	0.0920136	3.13234	2.81659	0.0385112	0.425632	-5.04482
Q5H8A4-1	PIGG	0.176991	3.17818	2.01521	0.10168	0.546494	-5.04496
Q13404	UBE2V1; TMEM189-UBE2V1	-0.0953867	3.16558	-2.97741	0.0320446	0.393209	-5.04969
Q8ND76	CCNY	-0.214772	3.22568	-2.11153	0.0901137	0.524567	-5.05207
Q9Y2G8	DNAJC16	0.207196	3.16952	1.8405	0.126814	0.570573	-5.05418
Q9UQ84-1	EXO1	0.142498	3.27714	2.1961	0.0811078	0.510231	-5.05576
Q66K74	MAP1S	0.0869228	3.18544	2.85405	0.036884	0.420883	-5.05666
Q9NQV6-6	PRDM10	-0.102108	3.21194	-2.54412	0.0530599	0.461979	-5.05824
Q96SL8	FIZ1	-0.204245	3.20371	-1.66448	0.15865	0.6128	-5.05872
Q5JTJ3-1	COA6	0.162219	3.15	2.02655	0.100242	0.545069	-5.05988
O95394	PGM3	-0.092569	3.21032	-2.55826	0.0521712	0.461443	-5.0617
Q8TF47-1	ZFP90	-0.192453	3.10058	-1.8419	0.126589	0.570573	-5.06204
Q9BVG4	CXorf26; PBDC1	-0.208552	3.1322	-2.70736	0.0437325	0.449748	-5.06343
Q9P0K7-1	RAI14	0.150162	3.12983	2.29928	0.0714062	0.494258	-5.06374
P08047	SP1	0.0975522	3.1997	2.54441	0.053042	0.461979	-5.06421
Q9BXS4	TMEM59	0.191463	3.19378	1.78975	0.13526	0.580085	-5.06771
Q9Y3D3	MRPS16	-0.178945	3.18021	-1.80077	0.133377	0.576749	-5.07264
P61764	STXBP1	0.140428	3.15204	2.54459	0.0530304	0.461979	-5.07375
Q86X83	COMMD2	-0.11764	3.19028	-2.29862	0.071464	0.494258	-5.0782
Q8NCP5	ZBTB44	-0.117563	3.17178	-2.30098	0.0712576	0.494258	-5.07993
P35754	GLRX	-0.180322	3.17685	-2.43694	0.0603665	0.47915	-5.08044
O95772-1	STARD3NL	-0.230655	3.21256	-1.79552	0.134271	0.578005	-5.08152
P15880	RPS2	-0.090951	3.1857	-3.25675	0.0235141	0.367051	-5.08231
P26045	PTPN3	0.218476	3.21674	1.52668	0.189089	0.649686	-5.08275
Q9ULD0	OGDHL	-0.295031	3.09699	-1.09297	0.325655	0.738525	-5.08919
P10768	ESD	0.0672494	3.19123	3.18757	0.0253582	0.374565	-5.09095
Q9P0T4	ZNF581	-0.286374	3.15459	-0.717607	0.506035	0.834584	-5.09148
Q8IV53-1	DENND1C	-0.162047	3.25972	-1.88477	0.119888	0.565114	-5.09151
Q9UKU7	ACAD8	-0.173361	3.16458	-2.46124	0.0586183	0.475538	-5.09158
Q99470	SDF2	-0.177478	3.19348	-1.93498	0.112508	0.560636	-5.09159
Q8N0X4	CLYBL	-0.184573	3.15825	-2.01314	0.101946	0.54721	-5.09457
P23528	CFL1	0.0551397	3.20051	3.47264	0.0186701	0.349021	-5.09573
P22694-2	PRKACB	-0.0716389	3.19794	-3.01206	0.0308168	0.393209	-5.09734
Q6P087	RPUSD3	-0.169113	3.05485	-2.024	0.100563	0.545355	-5.0984
Q9NVN3-1	RIC8B	0.281001	3.13488	1.21087	0.281576	0.714199	-5.10564
Q9NQ86	TRIM36	0.166252	3.18184	1.84957	0.125361	0.568773	-5.10637
P36957	DLST	-0.101603	3.13223	-2.78255	0.0400599	0.432014	-5.10753
Q06546	GABPA	-0.0712865	3.20751	-2.90328	0.0348608	0.410918	-5.10758
O60307	MAST3	-0.316897	3.17947	-0.952916	0.385632	0.776169	-5.11172
Q5JRA6-1	MIA3	0.115095	3.17776	2.96363	0.0325482	0.394133	-5.11196
P27707	DCK	0.130123	3.2065	2.64497	0.0470645	0.453921	-5.11353
Q8TDM6-1	DLG5	0.270648	3.31253	0.690332	0.521592	0.839808	-5.11654
Q6P2P2	PRMT10; PRMT9	-0.102551	3.1836	-2.36359	0.0659983	0.48733	-5.11937
Q8NBN3-1	TMEM87A	0.092626	3.18953	2.53466	0.0536644	0.464393	-5.12031
P53804-1	TTC3	-0.295867	3.22185	-1.19936	0.285633	0.714199	-5.1221
P35658-1	NUP214	0.052905	3.20788	3.13505	0.0268678	0.383703	-5.12527
P55081	MFAP1	0.107621	3.18579	2.70557	0.0438242	0.450018	-5.12623
O75935	DCTN3	-0.0639251	3.21265	-2.87456	0.0360255	0.417707	-5.12654
Q9Y450-1	HBS1L	-0.0553813	3.2006	-3.05589	0.029339	0.393192	-5.12837
Q13309-1	SKP2	0.155199	3.16167	2.46148	0.0586014	0.475538	-5.13214
Q8WVQ1	CANT1	0.12861	3.16667	2.65406	0.0465621	0.453921	-5.13376
Q9Y2Y1	POLR3K	-0.15741	3.15227	-2.13906	0.0870704	0.521633	-5.13382
Q08722	CD47	-0.141455	3.25374	-2.46944	0.0580413	0.47497	-5.13411
Q9Y6G5	COMMD10	-0.0887415	3.20442	-2.51605	0.0548751	0.46634	-5.13427
Q92508	PIEZO1	-0.186695	3.16658	-1.77933	0.137064	0.581704	-5.13513
Q9H0H3	KLHL25	0.264269	3.11889	1.11528	0.316876	0.733649	-5.13693
P11142-1	HSPA8	0.0960538	3.17126	3.92711	0.0117664	0.322023	-5.13743
Q9H0U9	TSPYL1	-0.116968	2.98569	-2.19224	0.0814974	0.511173	-5.1376
O75884-1	RBBP9	0.136934	3.21442	2.11174	0.09009	0.524567	-5.13864
Q9UP95	SLC12A4	-0.177177	3.18235	-1.76067	0.140357	0.586903	-5.13987
Q9BV81	EMC6	0.193855	3.12495	1.66042	0.159474	0.614014	-5.14042
P09564	CD7	-0.23263	3.30627	-1.38611	0.226003	0.673086	-5.14045
Q9H5H4	ZNF768	-0.231533	3.10338	-1.43353	0.212837	0.661857	-5.14262
P34910	EVI2B	-0.261486	3.18366	-1.44612	0.209468	0.661857	-5.14266
Q15345-2	LRRC41	-0.109602	3.14459	-2.37492	0.0650924	0.484729	-5.14325
Q13424	SNTA1	-0.199473	3.01902	-1.7133	0.149084	0.599377	-5.14385
Q5D1E8	ZC3H12A	-0.164625	3.16919	-1.90433	0.116955	0.565114	-5.1451
P17096-1	HMGA1	-0.141969	3.22026	-2.52687	0.0541673	0.465083	-5.14511
Q9HB90	RRAGC	-0.295405	3.05378	-0.832482	0.444147	0.803828	-5.14532
P60842	EIF4A1	0.0802081	3.18018	3.44449	0.0192321	0.349021	-5.14598
P55789	GFER	0.133932	3.15767	2.21095	0.0796288	0.50774	-5.14634
Q9H9L4-1	KANSL2	0.0954147	3.17023	2.45141	0.0593189	0.476373	-5.1468
O95352	ATG7	0.0898672	3.19835	2.75032	0.0415902	0.442465	-5.14717
P38159-1	RBMX	-0.102017	3.18822	-3.06594	0.0290114	0.393192	-5.1483
Q6P4F2	FDX1L	-0.200466	3.17123	-1.57478	0.177858	0.63517	-5.14843
O43678	NDUFA2	-0.140663	3.16709	-2.39255	0.0637091	0.483575	-5.15026
P10606	COX5B	0.189257	3.17522	2.53724	0.0534991	0.463921	-5.15031
Q8N8R3-1	SLC25A29	-0.178614	3.16135	-1.84221	0.126538	0.570573	-5.15437
Q6P1X5	TAF2	0.104268	3.17955	2.67543	0.0454042	0.453921	-5.15485
Q7L8J4	SH3BP5L	-0.196374	3.17101	-1.65582	0.160411	0.615509	-5.15533
Q8WWI1-3	LMO7	-0.113575	3.18455	-2.59468	0.0499552	0.459709	-5.16073
Q96HQ2-1	CDKN2AIPNL	-0.410238	3.29379	-1.9966	0.104091	0.551203	-5.16087
Q9BPX7-2	C7orf25	-0.199664	3.17177	-1.57393	0.178052	0.635222	-5.1617
Q5SNT2-1	TMEM201	0.123908	3.18739	2.40172	0.0630028	0.483575	-5.16232
P13747	HLA-E	-0.1566	3.1894	-2.41888	0.0617031	0.483421	-5.16622
Q9HC56	PCDH9	0.153628	3.14604	1.93957	0.111857	0.560093	-5.16748
P16455	MGMT	0.0909114	3.15542	2.47042	0.0579726	0.47497	-5.1685
Q9BV57	ADI1	-0.107908	3.17276	-2.57805	0.0509538	0.461311	-5.16861
P33908	MAN1A1	-0.182148	3.19934	-1.72571	0.146746	0.596993	-5.17036
P04792	HSPB1	-0.312167	3.18561	-1.46503	0.2045	0.657217	-5.17054
Q9P2J3	KLHL9	-0.137621	3.11438	-2.02327	0.100655	0.545355	-5.17261
P60983	GMFB	0.117634	3.13737	2.17092	0.0836842	0.514721	-5.17279
Q96G21	IMP4	0.0958588	3.1989	2.38014	0.0646792	0.48467	-5.17409
Q01433-1	AMPD2	-0.112365	3.19812	-2.63631	0.0475488	0.455759	-5.17531
Q15274	QPRT	-0.141646	3.21855	-2.36211	0.0661175	0.487439	-5.17785
O95999	BCL10	-0.107355	3.15955	-2.44316	0.0599139	0.478233	-5.17921
Q9UL25	RAB21	0.0981071	3.18306	2.67752	0.0452922	0.453921	-5.17943
P17706-1	PTPN2	0.113242	3.18591	2.75956	0.0411452	0.439709	-5.18089
Q99523	SORT1	-0.0845497	3.20035	-2.53653	0.0535445	0.463921	-5.18091
Q9UM00-1	TMCO1	0.115725	3.19364	2.23356	0.0774312	0.50774	-5.18125
P18065	IGFBP2	-0.370362	3.07434	-2.5846	0.0505581	0.459949	-5.18349
A6NHR9-1	SMCHD1	-0.0452022	3.20289	-3.18293	0.0254875	0.374565	-5.18415
Q9NRB3	CHST12	-0.257812	3.18514	-1.22167	0.277818	0.714199	-5.18428
O15439-1	ABCC4	0.248229	3.18464	1.3574	0.234344	0.679274	-5.18495
Q8NFZ5-1	TNIP2	-0.22425	3.2063	-0.631827	0.556051	0.860388	-5.18671
Q5T653	MRPL2	-0.190591	3.1104	-1.86589	0.122793	0.567218	-5.18677
P78317	RNF4	-0.202856	3.1015	-1.56656	0.179732	0.637688	-5.18685
Q04323-1	UBXN1	-0.0914418	3.20954	-2.55083	0.0526362	0.461979	-5.18692
Q8N8D1	PDCD7	0.145513	3.22429	1.92205	0.114362	0.561599	-5.18741
P54277	PMS1	0.0849411	3.17282	2.58807	0.0503498	0.459709	-5.18848
O43361	ZNF749	-0.190072	3.17126	-1.59655	0.172995	0.631826	-5.18982
Q9Y5U9	IER3IP1	0.145162	3.22045	1.92284	0.114248	0.561599	-5.19518
P50238	CRIP1	-0.2721	3.1516	-1.85279	0.12485	0.568773	-5.197
Q96L73-1	NSD1	-0.0902386	3.17859	-2.4553	0.0590405	0.475538	-5.19734
Q9Y2V2	CARHSP1	-0.0857399	3.21024	-2.52206	0.0544806	0.465083	-5.19993
Q96I99-1	SUCLG2	-0.0772433	3.13205	-2.66093	0.046186	0.453921	-5.20064
Q8NEZ5-1	FBXO22	0.132795	3.16693	2.05562	0.0966479	0.535384	-5.2018
Q9UKI8-1	TLK1	-0.0912364	3.19764	-2.40804	0.0625206	0.483421	-5.2041
Q9NUK0	MBNL3	-0.126063	3.206	-2.0522	0.0970631	0.536784	-5.20432
Q2TAA2	IAH1	0.136886	3.19396	2.06408	0.0956276	0.532896	-5.20518
Q9NQR1-2	SETD8; KMT5A	0.193517	3.02004	1.61433	0.16912	0.628313	-5.20884
Q96MF7	NSMCE2	-0.120917	3.2066	-2.07405	0.0944397	0.531419	-5.20924
O95271	TNKS	0.136814	3.18536	2.13946	0.0870266	0.521633	-5.21371
P16070	CD44	-0.113821	3.1918	-2.4551	0.0590553	0.475538	-5.21625
Q86VP1-2	TAX1BP1	-0.0988062	3.17936	-2.53241	0.053809	0.465078	-5.21631
Q6EMB2	TTLL5	0.170985	3.20805	1.71871	0.14806	0.599334	-5.2169
P0CK96	SLC35E2B	-0.216602	3.29609	-1.47482	0.201974	0.655037	-5.21766
Q8WXH0-1	SYNE2	0.112313	3.16621	3.5808	0.0166788	0.344574	-5.21843
Q01831	XPC	0.2285	3.17753	1.16521	0.297974	0.720708	-5.21851
P62312	LSM6	-0.0849045	3.19004	-2.56522	0.0517395	0.461443	-5.22042
O75629	CREG1	0.130598	3.17226	1.96982	0.107664	0.556187	-5.22212
Q8IZ83	ALDH16A1	-0.0779616	3.19082	-2.59578	0.0498901	0.459709	-5.22282
Q9P265	DIP2B	0.0607349	3.17951	2.97387	0.0321734	0.393209	-5.22456
Q8WVE0	N6AMT2; EEF1AKMT1	0.266551	3.20714	1.29626	0.253083	0.695097	-5.2249
P60174-1	TPI1	-0.0901691	3.22499	-3.35384	0.0211777	0.356106	-5.22492
Q14159	KIAA0146; SPIDR	0.231545	3.27192	1.31187	0.248171	0.691139	-5.22543
Q9NZT2-1	OGFR	-0.084472	3.20917	-2.67269	0.0455505	0.453921	-5.22565
Q00613	HSF1	-0.110203	3.17864	-2.26724	0.0742779	0.502473	-5.22623
O43379-1	WDR62	0.0818965	3.16606	2.69939	0.044143	0.450018	-5.22905
Q9Y303	AMDHD2	-0.175603	3.18596	-1.75863	0.140722	0.58739	-5.23166
Q15424-1	SAFB	0.0419448	3.19444	3.19211	0.0252322	0.374565	-5.23195
Q86TP1-1	PRUNE; PRUNE1	-0.114032	3.19684	-2.32523	0.0691684	0.492492	-5.23244
O95278	EPM2A	-0.169327	3.19625	-1.64718	0.162187	0.617757	-5.23297
Q9UDX5	MTFP1	-0.233097	3.11528	-1.40342	0.221108	0.666862	-5.23525
P20023-1	CR2	-0.248707	3.34049	-1.03756	0.348367	0.755556	-5.23614
O14681	EI24	0.14722	3.15814	1.89483	0.11837	0.565114	-5.23628
Q06787-8	FMR1	0.101991	3.15708	2.61027	0.049039	0.457384	-5.2374
Q8N108-12	MIER1	-0.0900095	3.1793	-2.67213	0.0455806	0.453921	-5.23812
O14979-1	HNRNPDL; HNRPDL	-0.140306	3.17123	-2.6194	0.0485109	0.455759	-5.2386
Q9NRW3	APOBEC3C	0.168335	3.17207	2.01761	0.101374	0.546494	-5.23988
Q96SK2	TMEM209	0.124662	3.13647	2.0965	0.091823	0.527165	-5.24315
Q9NSY1	BMP2K	-0.126961	3.17523	-2.10582	0.0907596	0.525746	-5.24727
A6NKD9	CCDC85C	-0.232037	3.15497	-1.49664	0.196452	0.652026	-5.24782
Q15714-1	TSC22D1	0.237147	3.2754	0.962815	0.381111	0.773912	-5.25023
Q16718	NDUFA5	-0.0999649	3.12447	-2.34478	0.067532	0.488655	-5.25023
Q5H9F3-1	BCORL1	0.144307	3.08792	1.92057	0.114576	0.561872	-5.25232
Q6ZWT7	MBOAT2	0.278	3.14531	1.14612	0.30508	0.726947	-5.25283
Q8IVT5-1	KSR1	0.238185	3.14246	0.966115	0.379614	0.77366	-5.25333
O95670-1	ATP6V1G2	-0.103734	3.2166	-0.183998	0.861453	0.964943	-5.25397
Q13243-1	SRSF5	-0.240604	3.20001	-2.52995	0.0539681	0.465083	-5.25686
Q9Y4G2	PLEKHM1	-0.203293	3.15216	-1.35573	0.234841	0.679344	-5.25773
Q9NUI1	DECR2	-0.129673	3.20811	-2.03998	0.0985638	0.541338	-5.25806
Q96QG7	MTMR9	0.131269	3.19346	2.13069	0.0879846	0.521843	-5.25843
Q96GK7	FAHD2A	-0.0820271	3.16689	-2.49798	0.0560794	0.469092	-5.25999
O43150-1	ASAP2	0.130158	3.18245	1.96406	0.10845	0.556441	-5.26084
P46109	CRKL	-0.125567	3.1712	-2.61566	0.048726	0.456455	-5.26166
Q9P1Y6-1	PHRF1	-0.0945536	3.22243	-2.387	0.0641414	0.483874	-5.26314
Q13510	ASAH1	-0.135848	3.2065	-2.21414	0.0793143	0.50774	-5.26566
Q8TBC4-1	UBA3	-0.127148	3.21811	-2.77443	0.0404396	0.434787	-5.26596
P28908-1	TNFRSF8	0.24621	3.04934	0.818849	0.451183	0.806995	-5.2686
Q8NEZ2	VPS37A	0.157405	3.23004	2.23102	0.0776752	0.50774	-5.26962
Q86UW6	N4BP2	-0.0682299	3.17919	-2.88096	0.0357622	0.416014	-5.2704
Q9BQ90	KLHDC3	0.15889	3.05205	1.94251	0.111442	0.560093	-5.27073
Q9H6L5	FAM134B; RETREG1	0.157534	3.11661	1.90717	0.116535	0.564962	-5.27206
Q9NRP4	ACN9; SDHAF3	-0.160584	3.11211	-1.8086	0.132057	0.574892	-5.27409
Q9BQE9-1	BCL7B	-0.12507	3.17066	-2.21091	0.079632	0.50774	-5.27466
Q9HC16	APOBEC3G	0.205438	3.17755	1.60545	0.171045	0.630835	-5.27468
O14717-1	TRDMT1	0.135981	3.24789	2.32587	0.0691141	0.492492	-5.27532
O00303	EIF3F	0.110826	3.20397	2.62763	0.0480396	0.455759	-5.27615
Q9P2F9	ZNF319	-0.256137	3.14133	-1.11928	0.315323	0.733649	-5.27618
P08574	CYC1	-0.151641	3.1019	-2.24198	0.0766293	0.506296	-5.27641
O14908-1	GIPC1	0.111243	3.13946	2.23997	0.0768205	0.507087	-5.27671
Q9NQ50	MRPL40	-0.101968	3.1453	-2.32867	0.0688775	0.492492	-5.2768
P50416	CPT1A	-0.222697	3.24561	-1.16045	0.299735	0.721967	-5.27835
Q8NEY8-3	PPHLN1	0.25131	3.17149	1.50195	0.195132	0.65187	-5.27846
Q9UJN7	ZNF391	-0.200429	3.17468	-0.648537	0.546059	0.853365	-5.2798
Q53GL0-1	PLEKHO1	-0.312222	3.2349	-2.37924	0.0647501	0.48467	-5.27984
P24588	AKAP5	-0.232216	3.25919	-1.0353	0.349319	0.755556	-5.28266
P49789	FHIT	0.228904	3.11808	1.02137	0.355252	0.760581	-5.28378
Q969S9	GFM2	-0.14266	3.09736	-2.19392	0.0813278	0.511134	-5.28433
Q9Y2K1	ZBTB1	-0.145652	3.16683	-2.00808	0.102597	0.548213	-5.28611
Q9UJ83	HACL1	-0.0721226	3.21174	-2.60851	0.0491414	0.457384	-5.28642
Q9NZB8	MOCS1	-0.0735658	3.16512	-0.190934	0.856305	0.964088	-5.28693
O75586	MED6	-0.145697	3.17504	-2.21763	0.078972	0.50774	-5.28805
Q3KQV9	UAP1L1	-0.234995	3.05236	-1.05363	0.341645	0.751054	-5.28955
Q8NHH9	ATL2	0.0854346	3.17672	2.37673	0.0649487	0.484713	-5.2913
Q9UKL0	RCOR1	-0.102934	3.18361	-2.51036	0.0552513	0.467784	-5.29166
O43933	PEX1	0.0809937	3.18436	2.47375	0.0577402	0.47497	-5.29309
Q8WUZ0-1	BCL7C	-0.196408	3.15948	-1.3082	0.249318	0.6929	-5.29385
Q14257	RCN2	-0.13569	3.20677	-2.52743	0.0541311	0.465083	-5.29397
Q15910	EZH2	0.0841834	3.16549	2.86948	0.036236	0.419463	-5.29544
Q92870-2	APBB2	0.256588	3.1072	1.16813	0.296902	0.719907	-5.29796
O95070	YIF1A	0.265311	3.2182	1.08301	0.329639	0.741713	-5.29829
Q9NZM5	GLTSCR2; NOP53	-0.23063	3.18349	-2.57005	0.051442	0.461443	-5.29862
Q8TEQ0-1	SNX29	0.144762	3.16844	1.88547	0.119782	0.565114	-5.29977
Q96MP5	ZSWIM3	0.202801	3.08971	0.731923	0.498002	0.829514	-5.30254
O15085-1	ARHGEF11	-0.21487	3.19056	-1.21108	0.281504	0.714199	-5.30318
P40337	VHL	-0.325131	3.1008	-2.18741	0.0819876	0.511684	-5.30355
Q8IZE3-2	SCYL3	0.162895	3.23007	1.92454	0.114002	0.561599	-5.30638
Q9Y2H2-1	INPP5F	-0.238012	3.26472	-0.814476	0.453457	0.806995	-5.30714
Q96GX5-3	MASTL	0.210126	3.20039	1.75001	0.142276	0.58997	-5.30879
Q9BUR5-1	APOO	0.155716	3.1007	1.85059	0.125199	0.568773	-5.30932
P35555	FBN1	0.11899	3.32092	0.287151	0.785849	0.946013	-5.3097
Q9UBF8	PI4KB	-0.0798895	3.21881	-2.54444	0.0530396	0.461979	-5.30975
Q8WVD5-1	RNF141	-0.209872	3.12642	-0.770079	0.477034	0.818119	-5.31063
P16989-1	CSDA; YBX3	-0.116112	3.20087	-2.15535	0.0853215	0.518123	-5.31302
Q8NEL9-1	DDHD1	-0.0967888	3.17735	-2.20705	0.0800147	0.508312	-5.31387
P63172	DYNLT1	0.157022	3.1926	1.69454	0.152689	0.60424	-5.31489
Q15560	TCEA2	-0.116068	3.04578	-2.03208	0.0995464	0.542536	-5.31554
O75616-1	ERAL1	0.115407	3.16183	2.20247	0.0804696	0.508924	-5.31631
Q96EK4	THAP11	-0.125258	3.16944	-1.92357	0.114142	0.561599	-5.31729
Q96AQ6	PBXIP1	-0.168015	3.12989	-2.0803	0.093704	0.530113	-5.31838
Q8NDH3	NPEPL1	-0.171197	3.2022	-1.52529	0.189425	0.649686	-5.31841
O75665	OFD1	-0.097487	3.21056	-2.2488	0.0759864	0.505769	-5.31946
Q8WWI5	SLC44A1	-0.169557	3.20541	-1.50065	0.195452	0.65187	-5.31991
Q8IY67-2	RAVER1	-0.0663885	3.19327	-2.69734	0.0442496	0.450018	-5.32229
Q53EZ4-1	CEP55	0.0976308	3.12106	2.59962	0.0496628	0.458267	-5.32365
Q99592	ZBTB18; ZNF238	0.185537	3.16568	1.34117	0.23919	0.683841	-5.32438
O43676	NDUFB3	0.113709	3.09264	2.00349	0.103192	0.549324	-5.32473
Q9UKV3-1	ACIN1	-0.130248	3.24708	-1.98182	0.106048	0.553706	-5.32473
A8K0R7-1	ZNF839	-0.116799	3.09014	-0.335712	0.751109	0.937862	-5.32679
Q9NXX6	NSMCE4A	-0.228274	3.15379	-2.22933	0.0778371	0.50774	-5.32745
Q6P1J9	CDC73	0.0575509	3.19405	2.9337	0.033673	0.401586	-5.32759
Q96KA5-1	CLPTM1L	0.142309	3.17107	1.9416	0.111569	0.560093	-5.32923
P10075	GLI4	-0.230306	3.26521	-0.750049	0.48796	0.824523	-5.33078
Q562F6	SGOL2; SGO2	0.143555	3.04761	1.80613	0.132473	0.575052	-5.33174
Q9NRK6	ABCB10	-0.240275	2.99319	-0.458509	0.66638	0.902429	-5.33212
P51587	BRCA2	0.105715	3.15281	2.42777	0.0610415	0.482627	-5.33306
Q99436	PSMB7	-0.100382	3.19558	-2.66348	0.0460474	0.453921	-5.33396
O94768	STK17B	-0.191937	3.15226	-1.87441	0.121473	0.565114	-5.33423
Q7L945	ZNF627	0.279214	3.16465	1.22895	0.27531	0.714199	-5.33431
O75896	TUSC2	0.119362	3.21317	1.94506	0.111083	0.560093	-5.3351
Q8TAD4-1	SLC30A5	0.125559	3.18341	1.92574	0.11383	0.561599	-5.33713
Q8TCT8	SPPL2A	-0.150354	3.24502	-2.01507	0.101699	0.546494	-5.33729
O43151	TET3	0.19951	3.10218	1.43587	0.212207	0.661857	-5.33779
Q6DHV7	ADAL	-0.192749	3.21584	-1.32868	0.24298	0.686592	-5.33827
Q9NP80-1	PNPLA8	0.229592	3.05484	1.03129	0.351019	0.756743	-5.3395
Q9UIG0	BAZ1B	-0.152749	3.1998	-2.9889	0.0316315	0.393209	-5.34035
Q6IQ55	TTBK2	-0.229238	3.24718	-0.797591	0.462319	0.810591	-5.34113
Q07912-1	TNK2	0.105564	3.09537	0.298673	0.77755	0.945372	-5.34178
Q6YN16	HSDL2	-0.0694757	3.15131	-2.65467	0.0465285	0.453921	-5.34288
Q71SY5	MED25	-0.118749	3.20331	-2.09144	0.0924059	0.528064	-5.34349
P12755	SKI	-0.0768492	3.00337	-0.189983	0.85701	0.964088	-5.34357
Q92545	TMEM131	0.24476	3.20187	1.33719	0.240391	0.685082	-5.34419
Q9NX70	MED29	-0.14082	3.17198	-2.12508	0.0886022	0.522718	-5.34444
Q92543	SNX19	-0.258003	3.20794	-1.23136	0.274483	0.714199	-5.34488
Q9UKT5	FBXO4	0.0840421	3.18237	2.32151	0.0694846	0.493556	-5.34642
Q86VD7	SLC25A42	-0.202574	3.06368	-0.962673	0.381176	0.773912	-5.34698
Q6P1X6	C8orf82	0.189131	3.15932	1.62274	0.167318	0.626345	-5.34703
Q9C026	TRIM9	0.111089	3.1538	2.06924	0.0950113	0.531673	-5.3473
P10619	CTSA	0.152751	3.22116	2.2589	0.0750451	0.503846	-5.34805
Q96HB5-1	CCDC120	0.185081	3.12259	1.35817	0.234117	0.679274	-5.34977
O15127	SCAMP2	-0.1132	3.15796	-2.18863	0.0818638	0.511514	-5.34987
O43166-2	SIPA1L1	0.0973443	3.16197	2.48187	0.0571776	0.473433	-5.35017
P17098	ZNF8	-0.0955162	3.1845	-2.24992	0.0758816	0.505761	-5.3502
Q8TEV9	SMCR8	0.167538	3.16791	1.80649	0.132412	0.575052	-5.35245
P84103	SRSF3	-0.111072	3.18911	-2.58265	0.0506757	0.460429	-5.35448
Q96A49	SYAP1	-0.0665083	3.21364	-2.6315	0.0478205	0.455759	-5.35503
Q96DA2	RAB39B	0.0937493	3.19051	2.21968	0.0787723	0.50774	-5.35511
Q86VW0	SESTD1	-0.164111	3.18765	-1.79731	0.133966	0.577772	-5.3557
O95199-1	RCBTB2	0.131471	3.27678	1.94578	0.110983	0.560093	-5.35905
O43491-4	EPB41L2	-0.0397221	3.19488	-3.13363	0.0269098	0.383703	-5.35985
Q8WYL5-1	SSH1	0.203127	3.18342	1.11461	0.317136	0.733649	-5.36098
Q8IWZ6-1	BBS7	0.142287	3.20627	1.68246	0.155058	0.607178	-5.3611
O15021	MAST4	0.265682	3.19042	0.617012	0.56501	0.864173	-5.36273
Q99551	MTERF; MTERF1	-0.241994	3.18346	-0.898577	0.411228	0.785907	-5.36323
Q9BR61	ACBD6	-0.0738665	3.19645	-2.46038	0.0586792	0.475538	-5.36406
Q9H467	CUEDC2	0.112744	3.22745	2.05529	0.0966876	0.535384	-5.3644
Q15572-1	TAF1C	0.165484	3.08713	1.66172	0.15921	0.61346	-5.36489
O15212	PFDN6	-0.0890227	3.21281	-2.69651	0.0442925	0.450018	-5.36541
Q8NFP9-1	NBEA	0.0897553	3.30007	0.25691	0.80778	0.95243	-5.36596
Q9HC07	TMEM165	-0.188555	3.12461	-1.38825	0.225393	0.672295	-5.36869
Q4ZIN3-1	C19orf6; TMEM259	-0.0392	2.97454	-0.101748	0.923025	0.983428	-5.36879
P49116-1	NR2C2	-0.076861	3.20659	-2.55815	0.0521779	0.461443	-5.36949
Q9P0K8	FOXJ2	-0.209647	3.18382	-1.33934	0.239741	0.684651	-5.36991
Q5XUX1-1	FBXW9	-0.156433	3.21886	-1.78286	0.13645	0.581704	-5.37059
Q99941-1	ATF6B	0.16332	3.21788	1.89746	0.117976	0.565114	-5.37255
Q9NSV4-3	DIAPH3	0.110746	3.15339	2.60563	0.0493093	0.457384	-5.37613
Q96HU1-1	SGSM3	-0.0207115	2.99502	-0.0344536	0.973887	0.993102	-5.37638
Q96EY4	TMA16	-0.0896187	3.23522	-2.45591	0.0589972	0.475538	-5.37691
Q14CB8-1	ARHGAP19	0.112917	3.11974	1.98834	0.105179	0.552031	-5.37697
P54098	POLG	-0.121265	3.1528	-1.93484	0.112527	0.560636	-5.37978
Q9NRG1	PRTFDC1	0.161234	3.12946	1.70932	0.14984	0.601395	-5.38003
Q6GPH6	ITPRIPL1	0.249266	3.18575	0.943057	0.390178	0.777034	-5.38006
Q4G0J3	LARP7	-0.0882475	3.20367	-2.69052	0.0446052	0.450018	-5.38082
P49796-1	RGS3	-0.208144	3.2279	-1.23041	0.274808	0.714199	-5.38086
P42566-1	EPS15	0.0570262	3.18888	2.80799	0.0388964	0.425632	-5.38214
Q13233	MAP3K1	-0.213047	3.068	-0.501066	0.63821	0.894653	-5.38301
Q6NS38-1	ALKBH2	0.198646	3.10333	1.48849	0.198497	0.653925	-5.38423
Q8NB15-1	ZNF511	0.234116	3.02635	1.11323	0.317672	0.733649	-5.38443
Q8IWW6-1	ARHGAP12	-0.116208	3.22102	-2.03345	0.0993761	0.542536	-5.3871
Q8WWV3-1	RTN4IP1	-0.194491	3.19017	-1.07499	0.332881	0.745289	-5.38753
Q9BTA9-1	WAC	0.1071	3.20882	2.52096	0.0545531	0.465083	-5.38965
Q13596	SNX1	-0.0613171	3.19946	-2.62463	0.0482109	0.455759	-5.38977
Q16760-1	DGKD	0.183032	3.20328	1.2588	0.265242	0.706156	-5.38987
Q8N4L2	TMEM55A; PIP4P2	-0.17772	3.24882	-0.478512	0.653058	0.899067	-5.3901
Q9H8U3	ZFAND3	0.125337	3.14564	2.07093	0.0948106	0.531419	-5.39104
Q8WUX2	CHAC2	0.100481	3.15845	2.27716	0.073376	0.501132	-5.39186
Q96DX7	TRIM44	-0.166796	3.18529	-1.46129	0.205475	0.658282	-5.39207
Q5T2T1	MPP7	-0.144502	3.16577	-1.71284	0.149171	0.599388	-5.39273
P60953	CDC42	-0.0975665	3.1985	-2.30906	0.0705539	0.493764	-5.39341
O95167	NDUFA3	0.319018	3.12755	1.70051	0.151532	0.60424	-5.39353
Q8NHQ9	DDX55	-0.0723745	3.19996	-2.49144	0.0565226	0.470756	-5.39411
P49406	MRPL19	-0.110916	3.11936	-2.27872	0.073235	0.501132	-5.39561
Q13825	AUH	-0.17243	3.12931	-1.424	0.215423	0.662979	-5.39589
O43447	PPIH	-0.0973729	3.19827	-2.70787	0.0437065	0.449748	-5.39756
Q16881-1	TXNRD1	-0.0674348	3.17667	-2.8267	0.0380642	0.425626	-5.39784
Q9P2R6	RERE	-0.113403	3.22117	-2.10505	0.0908461	0.525746	-5.39788
P16435	POR	0.0880782	3.18668	2.57106	0.0513801	0.461443	-5.39824
P13929-1	ENO3	-0.150579	3.16009	-1.62763	0.166279	0.624954	-5.39858
Q9P2F8-1	SIPA1L2	0.126165	3.14938	2.03588	0.0990727	0.542536	-5.39947
P28702	RXRB	0.109564	3.19502	2.22312	0.0784379	0.50774	-5.39965
Q8NBJ4	GOLM1	-0.173381	3.19692	-1.56532	0.180015	0.637886	-5.40078
P82909	MRPS36	-0.187844	3.10851	-1.44018	0.21105	0.661857	-5.40112
P47914	RPL29	-0.312406	3.18064	-2.25084	0.0757954	0.505761	-5.40123
O95248-1	SBF1	-0.0863375	3.18368	-2.25884	0.0750515	0.503846	-5.40191
Q6XQN6-1	NAPRT1; NAPRT	-0.177684	3.11494	-1.35116	0.236197	0.680524	-5.40192
Q96BP3	PPWD1	0.0836504	3.16066	2.81072	0.0387735	0.425632	-5.40193
Q96SB3	PPP1R9B	-0.10463	3.15804	-2.02309	0.100678	0.545355	-5.40291
Q8WU10	PYROXD1	-0.0900193	3.18036	-2.23229	0.0775533	0.50774	-5.40432
O75398	DEAF1	0.101312	3.17113	2.04566	0.0978639	0.539582	-5.40511
P52735	VAV2	0.186934	3.09658	0.510825	0.631846	0.892787	-5.40534
Q9H871-1	RMND5A	0.113595	3.19844	2.33078	0.0686996	0.492417	-5.40731
M5A8F1	ERVH48-1	0.229983	3.12834	1.35852	0.234015	0.679274	-5.40898
Q96RY5	CRAMP1L; CRAMP1	-0.157903	3.22017	-1.4639	0.204794	0.657566	-5.40908
Q12766-1	HMGXB3	0.171472	3.16916	1.29963	0.252015	0.694033	-5.41089
Q86UD0	SAPCD2	-0.200436	3.09723	-0.790767	0.465937	0.811803	-5.41213
O15533-1	TAPBP	-0.110943	3.23084	-2.28694	0.0724973	0.498489	-5.41378
Q6NXE6-1	ARMC6	-0.0932083	3.2135	-2.58939	0.0502706	0.459709	-5.41404
P07947	YES1	-0.159387	3.23085	-0.57959	0.588045	0.875064	-5.41525
Q5T160	RARS2	-0.209555	3.19173	-1.0536	0.341658	0.751054	-5.41594
Q9H6Y2	WDR55	-0.119592	3.1491	-2.33139	0.0686484	0.492417	-5.41732
P99999	CYCS	-0.134889	3.22491	-2.58719	0.0504022	0.459709	-5.42064
O95803-1	NDST3	0.11597	3.16585	2.11515	0.0897078	0.524567	-5.42313
Q96AD5-1	PNPLA2	0.19141	3.18682	0.740922	0.492998	0.826645	-5.42485
Q9NPF0	CD320	0.19466	3.17064	0.502144	0.637506	0.894611	-5.42528
Q9Y5W9	SNX11	0.191119	3.18676	1.16773	0.29705	0.719907	-5.42715
Q68EM7	ARHGAP17	-0.078657	3.1813	-2.37053	0.0654412	0.484729	-5.42718
P56211	ARPP19	-0.0939774	3.18726	-2.36039	0.0662564	0.487439	-5.43124
P51957	NEK4	-0.12096	3.20136	-1.99603	0.104166	0.551203	-5.43191
Q9Y5V3	MAGED1	0.13206	3.1781	2.12896	0.0881739	0.521843	-5.43329
P36894	BMPR1A	-0.185275	3.11906	-0.726495	0.501037	0.831727	-5.43413
Q96AC1	FERMT2	0.162175	3.13896	1.7749	0.137839	0.581742	-5.43516
Q9UHV9	PFDN2	-0.0785146	3.16906	-2.37193	0.0653298	0.484729	-5.43543
Q8WXI9	GATAD2B	-0.0669407	3.18413	-2.7424	0.0419765	0.443912	-5.43556
Q6ZNC8-1	MBOAT1	0.164947	3.19662	0.628575	0.55801	0.860603	-5.43658
Q9UBI4-1	STOML1	0.148877	3.20519	0.537725	0.61449	0.885557	-5.43777
O60927	PPP1R11	-0.0908933	3.19209	-2.12285	0.0888492	0.522751	-5.44158
Q8N2K0	ABHD12	0.0961326	3.15155	2.12427	0.0886912	0.522718	-5.44175
Q14571-1	ITPR2	0.0986997	3.17064	2.41894	0.0616987	0.483421	-5.44216
Q96E40	C9orf9; SPACA9	-0.181942	3.15678	-1.14892	0.304029	0.725057	-5.44524
Q9HBM1	SPC25	-0.134892	3.17596	-1.87069	0.122047	0.566042	-5.4453
P30101	PDIA3	0.0517887	3.18427	3.09878	0.0279694	0.389264	-5.44737
Q9Y2U8	LEMD3	0.13296	3.13601	2.24436	0.0764045	0.505975	-5.44768
P50548	ERF	-0.142155	3.13465	-1.55249	0.18298	0.643474	-5.44819
Q9BTD8-1	RBM42	0.0886352	3.17947	2.25726	0.0751973	0.503872	-5.44891
Q9H792	PEAK1	-0.200284	3.07948	-1.08209	0.33001	0.741766	-5.44976
Q8IW19	APLF	0.087521	3.15263	0.237612	0.821884	0.953864	-5.45143
Q6PK18-1	OGFOD3	0.179038	3.1359	1.19014	0.288921	0.716204	-5.45227
Q8IYL3	C1orf174	-0.133259	3.20264	-1.91032	0.116072	0.564917	-5.45266
P51513-1	NOVA1	-0.206633	3.30958	-0.756066	0.484658	0.822479	-5.45267
O15143	ARPC1B	0.0551863	3.16615	2.75519	0.0413553	0.441289	-5.4534
Q9HD47	RANGRF	-0.190862	3.12969	-1.54013	0.185882	0.64516	-5.45366
Q13009	TIAM1	0.17785	3.04931	0.86555	0.427432	0.794826	-5.45397
Q16775-1	HAGH	0.0930162	3.19149	2.43711	0.0603547	0.47915	-5.45522
Q16560-1	SNRNP35	0.144046	3.18449	1.6898	0.153613	0.60445	-5.45631
Q71H61	ILDR2	-0.224197	3.26904	-0.77652	0.473558	0.81629	-5.45818
Q6PII3	CCDC174	-0.0947072	3.18063	-2.13323	0.0877056	0.521719	-5.46014
O60291-1	MGRN1	0.202212	3.10339	1.30268	0.251052	0.693664	-5.46019
Q9UBZ4	APEX2	-0.0661738	3.17557	-0.181359	0.863414	0.965462	-5.46073
Q96CN9	GCC1	-0.0764133	3.22121	-2.5284	0.0540683	0.465083	-5.46145
Q9P107	GMIP	-0.110044	3.19803	-2.2662	0.0743728	0.502473	-5.46385
Q9BT73	PSMG3	-0.677077	3.42364	-1.24662	0.26931	0.709624	-5.4642
Q96H55-1	MYO19	0.201657	3.17282	1.79524	0.134319	0.578005	-5.46625
Q969E2-1	SCAMP4	-0.170511	3.17026	-1.16835	0.296821	0.719907	-5.46913
P49321	NASP	-0.0395332	3.20885	-3.27598	0.023029	0.367051	-5.46988
P25705-1	ATP5A1	-0.0772729	3.13456	-3.01457	0.0307299	0.393209	-5.46991
Q13085-1	ACACA	0.113477	3.18767	3.09151	0.0281964	0.389264	-5.47021
Q12797	ASPH	0.118165	3.13691	2.41571	0.0619409	0.483421	-5.4713
Q96BP2	CHCHD1	-0.201802	3.10091	-1.96058	0.108927	0.557493	-5.47643
Q66K14-1	TBC1D9B	-0.0698817	3.17949	-2.38291	0.0644617	0.484136	-5.47657
Q8IZD2-1	KMT2E; MLL5	-0.0997408	3.14554	-2.19851	0.0808658	0.50916	-5.47673
P26885	FKBP2	-0.0883288	3.13449	-2.27321	0.0737333	0.502122	-5.47689
Q03468	ERCC6	-0.142402	3.21518	-1.92542	0.113875	0.561599	-5.47948
P15923-2	TCF3	-0.105049	3.21361	-2.20578	0.0801406	0.508542	-5.47983
Q92979	EMG1	0.0901658	3.1581	2.30641	0.0707834	0.493764	-5.47988
Q9UMW8	USP18	0.2077	3.17928	1.52602	0.189248	0.649686	-5.48004
Q6GMV3	PTRHD1	-0.0933985	3.1947	-2.05517	0.0967024	0.535384	-5.48069
Q9BQQ3-1	GORASP1	-0.14329	3.05196	-0.526251	0.621859	0.889619	-5.48071
Q9NRR4-1	DROSHA	0.111391	3.14329	2.03617	0.0990371	0.542536	-5.48255
Q96H22	CENPN	0.110162	3.17949	1.84112	0.126714	0.570573	-5.4845
Q9UJ78-4	ZMYM5	0.194548	3.26519	0.848156	0.436163	0.799538	-5.48581
Q96FX7	TRMT61A	0.0838501	3.1955	2.47957	0.0573366	0.474197	-5.48644
Q02750	MAP2K1	-0.135997	3.16932	-2.22215	0.0785317	0.50774	-5.48731
Q9BT78	COPS4	0.041457	3.18602	2.91912	0.0342366	0.404905	-5.48876
Q969W8	ZNF566	0.17397	3.10933	1.39636	0.223092	0.668522	-5.48881
Q8IY63-1	AMOTL1	-0.17481	3.22469	-2.15551	0.0853041	0.518123	-5.48888
P55008-1	AIF1	0.146652	2.96623	1.49835	0.196026	0.65187	-5.4897
O60502	MGEA5	-0.0639436	3.17311	-2.62015	0.0484677	0.455759	-5.49102
Q96AZ6-1	ISG20	-0.0851674	3.10914	-0.237098	0.82226	0.953864	-5.49248
Q5VTL8	PRPF38B	0.08341	3.15951	2.27033	0.0739958	0.502473	-5.49277
P15813	CD1D	-0.160512	3.08918	-1.46643	0.204137	0.656632	-5.49411
O75521	ECI2	-0.099395	3.17803	-2.40481	0.0627665	0.483421	-5.4949
Q96A73-1	KIAA1191	0.132294	3.08594	0.47877	0.652887	0.899067	-5.49556
P21281	ATP6V1B2	0.144545	3.20556	2.62075	0.0484328	0.455759	-5.49596
Q13263	TRIM28	0.0384995	3.1804	3.19941	0.0250312	0.373939	-5.49782
P15822-1	HIVEP1	-0.159762	3.16314	-1.47036	0.203122	0.655437	-5.49816
Q02818	NUCB1	-0.10441	3.1021	-1.9701	0.107626	0.556187	-5.49876
Q9NPE2-2	NGRN	0.153865	3.15293	1.64847	0.16192	0.617267	-5.49896
Q9UDW3	ZMAT5	0.170019	3.16024	0.81495	0.45321	0.806995	-5.50091
O75676	RPS6KA4	-0.0933776	3.18339	-2.13249	0.0877865	0.521719	-5.50115
Q9H1Z4	WDR13	-0.148061	3.22646	-1.56716	0.179593	0.637516	-5.50177
Q9H160	ING2	-0.162884	3.15311	-1.31278	0.247886	0.691139	-5.50248
Q9BVV6-1	KIAA0586	0.174897	3.16351	1.52703	0.189005	0.649686	-5.50372
P31641	SLC6A6	-0.000158138	3.2833	-0.000524511	0.999602	0.999783	-5.50572
Q9H3R0	KDM4C	-0.182089	3.10139	-1.44336	0.210202	0.661857	-5.50625
Q9BXW9-1	FANCD2	0.0810134	3.21195	2.5459	0.0529473	0.461979	-5.50639
Q6ZVM7	TOM1L2	0.169003	3.2148	1.20701	0.282931	0.714199	-5.5088
Q8IUZ5	AGXT2L2; PHYKPL	-0.174086	3.14738	-0.922884	0.399615	0.781338	-5.50893
P40616	ARL1	0.1375	3.13624	2.04859	0.0975046	0.538019	-5.50962
Q6JBY9	RCSD1	-0.103573	3.21977	-2.6073	0.0492117	0.457384	-5.5107
A2VDJ0-5	KIAA0922; TMEM131L	-0.152315	3.19805	-2.20524	0.0801942	0.508542	-5.51304
O00178	GTPBP1	-0.0918906	3.2135	-2.50146	0.0558456	0.469092	-5.51546
Q96IT1-1	ZNF496	0.170434	3.17205	1.16453	0.298228	0.72103	-5.516
Q9UK73	FEM1B	-0.13504	3.15956	-1.87799	0.120924	0.565114	-5.51724
Q6Y7W6-1	GIGYF2	-0.0918228	3.18075	-2.62925	0.0479478	0.455759	-5.5173
P55273	CDKN2D	-0.18956	2.98697	-0.97632	0.375013	0.769492	-5.51773
Q96CD0	FBXL8	-0.188164	3.19673	-1.14023	0.307302	0.72893	-5.51845
P05091	ALDH2	-0.0857694	3.13179	-2.10329	0.0910472	0.525746	-5.51896
Q8NFA0	USP32	0.0900422	3.18535	2.07851	0.0939139	0.530113	-5.51921
P56937-1	HSD17B7	0.130003	3.16302	2.07649	0.0941518	0.53066	-5.51942
Q5T8D3-3	ACBD5	0.131825	3.18802	1.70486	0.150696	0.602782	-5.52022
Q9HC21	SLC25A19	0.176883	3.20648	0.573993	0.591539	0.875064	-5.52076
Q96G04-1	FAM86A; EEF2KMT	0.175032	3.11717	1.07829	0.331542	0.74403	-5.52123
O75197	LRP5	0.137357	3.1165	0.535003	0.616233	0.885898	-5.52349
Q9NPH0-1	ACP6	0.16119	3.2884	0.667809	0.534683	0.846576	-5.52652
Q96BZ8	LENG1	0.17745	3.17991	1.28931	0.255301	0.696444	-5.52969
Q9NUQ6	SPATS2L	0.144728	3.16292	1.62349	0.167157	0.626265	-5.5307
Q9P1U0	ZNRD1	0.104386	3.2258	0.315838	0.765251	0.941766	-5.53075
Q9NP90	RAB9B	-0.118805	3.19132	-1.72	0.147816	0.599334	-5.53096
O00629	KPNA4	0.0758242	3.19145	2.31843	0.0697471	0.493627	-5.5314
Q8NCE0-1	TSEN2	-0.103581	3.18096	-1.88648	0.119629	0.565114	-5.53165
Q9BTU6	PI4K2A	-0.111103	3.16502	-2.30956	0.0705104	0.493764	-5.53231
P13051	UNG	0.0956615	3.21297	2.30403	0.0709912	0.493764	-5.53236
Q86X52	CHSY1	-0.175065	3.14543	-1.38225	0.227107	0.673887	-5.53287
Q53H47	SETMAR	-0.0686799	3.18544	-2.38275	0.0644741	0.484136	-5.53544
Q9Y5J7	TIMM9	0.259058	3.12503	2.13377	0.0876472	0.521719	-5.53628
O15234	CASC3	-0.0942805	3.1938	-2.09553	0.091935	0.527382	-5.53671
Q8WU79-1	SMAP2	-0.079795	3.21338	-2.21085	0.0796385	0.50774	-5.53711
Q5VWZ2	LYPLAL1	0.114857	3.19065	2.1019	0.0912053	0.525746	-5.53763
Q9NUM4	TMEM106B	-0.164035	3.18492	-1.47513	0.201895	0.655037	-5.53871
Q14164	IKBKE	-0.160565	3.12695	-1.00811	0.360974	0.76189	-5.54096
Q96HW7	INTS4	-0.0704583	3.18885	-2.50183	0.0558203	0.469092	-5.54183
Q14781-1	CBX2	-0.0765599	3.19678	-2.33737	0.0681473	0.491011	-5.54304
Q92552	MRPS27	-0.0933984	3.17366	-2.37083	0.0654173	0.484729	-5.54378
Q9H8X2	IPPK	0.148361	3.18444	0.634816	0.554255	0.858545	-5.5441
Q9NVH0	EXD2	-0.00267762	3.04514	-0.00922362	0.993008	0.999098	-5.54539
O15015	ZNF646	-0.172747	3.00436	-1.22002	0.278388	0.714199	-5.5456
Q9NRY2-1	INIP	0.10765	3.19132	1.80951	0.131904	0.574581	-5.54666
Q9BYC5	FUT8	0.114737	3.11856	2.152	0.0856779	0.519083	-5.5475
P32242	OTX1	0.17085	3.1954	1.20161	0.284835	0.714199	-5.54897
O94887-1	FARP2	-0.152703	3.14542	-1.22437	0.276887	0.714199	-5.55139
Q9BRP7	FDXACB1	-0.0757329	3.27127	-0.267028	0.800418	0.951442	-5.55164
Q5BJH2-1	TMEM128	-0.0714278	3.19533	-0.207769	0.843843	0.961759	-5.55185
Q8WWC4	C2orf47; MAIP1	-0.112851	3.12264	-1.79314	0.134678	0.578845	-5.55337
Q7L2K0-1	C16orf59; TEDC2	0.178694	3.21787	1.59589	0.17314	0.631826	-5.55448
Q9BWN1	PRR14	-0.15476	3.13957	-0.781679	0.470788	0.815651	-5.55658
P11831	SRF	0.190752	3.21188	0.537516	0.614623	0.885557	-5.55705
Q96DN6	MBD6	0.157273	3.09901	1.22912	0.275253	0.714199	-5.55716
Q9NRG0	CHRAC1	-0.111697	3.17207	-1.99159	0.10475	0.551583	-5.5573
Q8N4Q0	ZADH2	0.0983212	3.23252	0.289079	0.784457	0.946013	-5.55748
Q969Q6-1	PPP2R3C	-0.135889	3.18525	-1.43602	0.212165	0.661857	-5.55767
P25445-1	FAS	-0.114673	3.16845	-1.74966	0.142338	0.58997	-5.56066
O60266	ADCY3	0.132317	3.2187	0.501735	0.637773	0.894611	-5.56105
Q96FV9-1	THOC1	0.095026	3.1795	2.63897	0.0473998	0.455757	-5.56112
O43566	RGS14	-0.105197	3.17787	-1.94036	0.111744	0.560093	-5.5634
Q6NXT6	TAPT1	0.103285	3.20171	2.10782	0.0905331	0.525746	-5.56554
P51970	NDUFA8	0.122231	3.12303	2.25145	0.0757385	0.505761	-5.56562
Q5XUX0-1	FBXO31	-0.169009	3.09564	-1.25113	0.267796	0.709006	-5.57042
Q9P1U1-1	ACTR3B	0.192495	3.20153	0.986353	0.370535	0.767435	-5.57104
P09914	IFIT1	0.103754	3.15145	2.20425	0.0802924	0.508709	-5.57158
P20963-1	CD247	-0.11784	3.22903	-1.93909	0.111924	0.560093	-5.57317
Q6ZN54	DEF8	-0.152434	3.10261	-1.44551	0.209628	0.661857	-5.57445
Q9UKY1	ZHX1	0.0821777	3.19976	2.15079	0.0858067	0.519083	-5.57516
Q9BU70	C9orf156; TRMO	-0.164383	3.21033	-0.842503	0.43903	0.801732	-5.57521
O43251-8	RBFOX2	0.12576	3.05842	0.545716	0.609388	0.885022	-5.57675
Q9UGK3	STAP2	0.196615	3.14121	1.17982	0.292639	0.71779	-5.57703
Q6PGN9-1	PSRC1	0.15969	2.84185	1.31232	0.248031	0.691139	-5.57823
Q16204	CCDC6	-0.0949519	3.17081	-2.39282	0.0636884	0.483575	-5.57849
O60493-1	SNX3	-0.081056	3.20628	-2.09984	0.0914399	0.526243	-5.57906
Q8N371	KDM8	-0.177828	3.11159	-1.06532	0.336825	0.747299	-5.57917
P52741-1	ZNF134	-0.157856	3.07859	-0.724673	0.502059	0.832745	-5.57951
Q9BPW8	NIPSNAP1	0.0963374	3.14259	2.22182	0.0785635	0.50774	-5.58045
Q9UID6	ZNF639	0.116076	3.13172	1.71579	0.148612	0.599361	-5.58069
Q9BV97-1	ZNF747	-0.162645	3.12781	-0.980251	0.373253	0.767679	-5.58077
Q96MD2	C12orf66	0.217743	3.15239	0.834436	0.443146	0.803004	-5.58137
P22415	USF1	-0.163508	3.17491	-1.64032	0.16361	0.620392	-5.58152
Q8WUA7	TBC1D22A	-0.12326	3.18104	-1.71507	0.148748	0.599361	-5.58157
O43169	CYB5B	0.0751067	3.16978	2.30988	0.0704826	0.493764	-5.58171
O60336	MAPKBP1	0.0540584	3.15447	0.198334	0.850821	0.963212	-5.5824
Q96DU7	ITPKC	-0.141099	3.15188	-1.50114	0.195331	0.65187	-5.58254
Q8N9Z2-1	CCDC71L	-0.154651	3.1146	-1.26206	0.264164	0.705647	-5.58366
Q69YH5-1	CDCA2	0.0934549	3.05261	2.34451	0.067555	0.488655	-5.58524
Q12982	BNIP2	-0.123095	3.2079	-1.80438	0.132768	0.575576	-5.58567
Q00765	REEP5	0.135568	3.22401	0.559675	0.600537	0.880281	-5.58582
Q86U70	LDB1	-0.148927	3.17958	-1.87615	0.121206	0.565114	-5.58689
Q96GZ6-9	SLC41A3	-0.221443	3.19052	-1.03117	0.351071	0.756743	-5.58701
Q8N9V3	WDSUB1	-0.222365	3.09546	-1.56357	0.180417	0.637886	-5.58704
Q96B70	LENG9	-0.0623444	3.16847	-0.143899	0.891362	0.972794	-5.58773
Q9BS26	ERP44	0.0765945	3.16625	2.28239	0.0729046	0.50032	-5.58839
Q9HAW0	BRF2	-0.127558	3.17518	-1.51305	0.192397	0.650738	-5.58846
Q96S15-2	WDR24	0.164275	3.12597	0.878847	0.420849	0.792296	-5.58884
Q9P021	CRIPT	-0.0973004	3.1858	-2.02044	0.101014	0.546494	-5.58929
Q9H0R3	TMEM222	-0.154765	3.21941	-0.810112	0.455735	0.80712	-5.58932
Q9BZ23	PANK2	0.147328	3.23184	2.23386	0.0774027	0.50774	-5.58946
Q6N043	ZNF280D	0.112503	3.17304	1.82204	0.129821	0.573757	-5.5896
P57060	RWDD2B	0.208125	3.12603	0.923898	0.399136	0.781338	-5.59006
Q96ED9-1	HOOK2	0.131883	3.15897	0.418708	0.693307	0.91496	-5.59177
A0PJW6	TMEM223	0.194231	3.07378	0.91771	0.402065	0.78273	-5.59263
Q8WXG6-2	MADD	0.139377	3.14773	1.89229	0.118753	0.565114	-5.59351
P41250	GARS	0.0795216	3.17915	2.70272	0.0439712	0.450018	-5.59352
Q6PCE3	PGM2L1	-0.105596	3.19375	-2.43868	0.0602395	0.47915	-5.59499
Q5T9C2	FAM102A	0.0100312	3.18676	0.0309103	0.976571	0.994146	-5.59571
P61619	SEC61A1	-0.133572	3.23934	-1.89402	0.118492	0.565114	-5.59662
P14635	CCNB1	0.164474	2.94633	2.10265	0.0911192	0.525746	-5.59738
A2A3K4-1	PTPDC1	-0.156354	3.15205	-0.799735	0.461187	0.810591	-5.59847
Q969Q5	RAB24	-0.153048	3.15191	-1.17255	0.295284	0.719421	-5.5986
P42285	SKIV2L2	-0.0510784	3.19562	-2.83412	0.0377401	0.424228	-5.60346
P51797-1	CLCN6	0.158914	3.10314	0.531081	0.618751	0.887718	-5.60388
Q9BTP7	C19orf40; FAAP24	-0.132677	3.13507	-1.44045	0.210978	0.661857	-5.60442
Q9H008-1	LHPP	0.117731	3.18561	1.57991	0.176701	0.634685	-5.60533
O95571	ETHE1	-0.128812	3.15223	-1.92115	0.114492	0.561851	-5.60678
Q9UDV7	ZNF282	0.146632	3.20372	1.43007	0.213772	0.662956	-5.60686
Q9P2M4-1	TBC1D14	-0.204378	3.18803	-0.949919	0.38701	0.776325	-5.60733
Q8TEP8-3	CEP192	-0.117744	3.16732	-1.72704	0.146496	0.596993	-5.60843
O15055-1	PER2	-0.0936109	3.04232	-0.382456	0.718293	0.927816	-5.60894
Q8TF01	PNISR	-0.0935532	3.17619	-1.9047	0.1169	0.565114	-5.6102
O75818-1	RPP40	-0.0915326	3.20336	-2.00891	0.10249	0.548213	-5.6105
Q9GZN7	ROGDI	-0.0738111	3.20908	-0.244121	0.817118	0.953864	-5.61068
Q96BW5-1	PTER	-0.0905114	3.22172	-2.28412	0.07275	0.499743	-5.61074
Q9BXI6	TBC1D10A	-0.102139	3.20478	-1.81414	0.13113	0.573757	-5.61103
P82921	MRPS21	-0.06985	3.15359	-0.246003	0.815741	0.953864	-5.61128
Q96EA4	SPDL1	0.0890008	3.0902	2.05166	0.0971295	0.536784	-5.61216
O15321-1	TM9SF1	0.142293	3.13541	1.52655	0.189122	0.649686	-5.61316
Q8IZ21-1	PHACTR4	-0.0831325	3.17584	-2.13869	0.0871104	0.521633	-5.61322
Q96PM9	ZNF385A	0.326397	3.15104	1.52033	0.190623	0.649842	-5.61329
Q8WV16-1	DCAF4	-0.112241	3.07857	-1.68969	0.153635	0.60445	-5.6143
Q15382	RHEB	-0.0772182	3.19145	-2.29478	0.0718018	0.495146	-5.61522
Q96FV2	SCRN2	-0.168651	3.21831	-1.48915	0.198331	0.653925	-5.61571
Q14999	CUL7	-0.153759	3.19167	-1.12099	0.314663	0.733649	-5.61612
Q9Y5M8	SRPRB	0.0894433	3.2014	2.22429	0.0783243	0.50774	-5.61747
Q8TCN5	ZNF507	-0.163963	3.12864	-1.48827	0.198552	0.653925	-5.6176
P49662	CASP4	0.0841338	3.16888	2.01957	0.101124	0.546494	-5.61805
Q9UKW4	VAV3	0.148778	3.19907	2.35864	0.0663981	0.487439	-5.61867
Q13595-1	TRA2A	-0.143366	3.19711	-1.84078	0.126768	0.570573	-5.61892
Q13505-1	MTX1	0.227298	3.13915	1.93633	0.112316	0.560636	-5.61931
Q02809	PLOD1	-0.185723	3.13367	-1.6272	0.166369	0.624963	-5.62021
Q8N300	CCDC23; SVBP	-0.135635	3.15876	-1.5565	0.182049	0.641738	-5.62036
Q9NVF7-1	FBXO28	0.136421	3.11474	1.28907	0.255376	0.696444	-5.62117
P78381	SLC35A2	-0.160611	3.1359	-1.20975	0.28197	0.714199	-5.62251
O60683-1	PEX10	-0.102991	3.25347	-0.348067	0.742373	0.935005	-5.62346
P11274-1	BCR	-0.0843384	3.19115	-2.19897	0.0808198	0.50916	-5.62399
Q7Z6V5-1	ADAT2	0.198953	3.10037	1.01985	0.355904	0.760581	-5.62416
P82663	MRPS25	-0.144295	3.17117	-0.830903	0.444958	0.804522	-5.62426
Q8N697	SLC15A4	0.153008	3.15696	0.763414	0.480649	0.82033	-5.62447
Q9BXK1	KLF16	0.158056	3.17503	1.78422	0.136214	0.581704	-5.62594
Q96EY5-1	FAM125A; MVB12A	0.247173	3.21561	0.926817	0.397761	0.780778	-5.62698
Q9Y223-1	GNE	0.0882583	3.17629	2.42328	0.0613747	0.483037	-5.62842
Q96KM6	ZNF512B	-0.120656	3.09968	-1.60021	0.172189	0.63135	-5.62915
Q13216-1	ERCC8	-0.144441	3.13233	-1.33449	0.241209	0.686019	-5.62918
O75093-1	SLIT1	0.122401	3.15837	1.94433	0.111186	0.560093	-5.63001
Q969H0	FBXW7	-0.127643	3.10399	-1.62052	0.167792	0.626631	-5.63057
Q8N5H7-1	SH2D3C	0.125709	3.04046	0.433307	0.683367	0.911371	-5.63062
Q7RTP0	NIPA1	-0.0373263	3.18958	-0.129212	0.902372	0.978041	-5.63078
O00562	PITPNM1	0.176075	3.10833	0.981364	0.372756	0.767626	-5.6311
Q17R31-1	TATDN3	-0.0137768	3.05111	-0.0460327	0.965118	0.992122	-5.63258
Q9UII4	HERC5	-0.0507183	3.17975	-2.58846	0.0503262	0.459709	-5.63259
Q8IYW5	RNF168	0.118101	3.15953	1.91463	0.11544	0.562997	-5.63324
O94973	AP2A2	0.103372	3.18576	2.11992	0.0891751	0.522964	-5.6346
P42229	STAT5A	-0.0718157	3.20086	-2.67114	0.0456338	0.453921	-5.63468
Q8N823-1	ZNF611	-0.163983	3.10846	-1.08529	0.328723	0.741627	-5.63486
Q86VI3	IQGAP3	0.097371	3.1265	1.83707	0.127366	0.570573	-5.63686
Q99828	CIB1	0.187124	3.01204	1.4459	0.209525	0.661857	-5.63715
P17020	ZNF16	-0.112691	3.12759	-0.478097	0.653332	0.899102	-5.63734
O43561	LAT	-0.134872	3.17176	-1.36734	0.231423	0.677248	-5.63736
Q96GN5-1	CDCA7L	-0.07514	3.18753	-2.14669	0.0862465	0.519726	-5.63747
Q96CT7	CCDC124	-0.0788387	3.19175	-2.39196	0.0637552	0.483575	-5.63762
Q6UW68	TMEM205	-0.301837	3.02637	-1.51596	0.191685	0.649842	-5.63871
Q96JI7-1	SPG11	0.12504	3.14596	1.54085	0.18571	0.64516	-5.64054
Q9H707	ZNF552	-0.223869	3.13951	-1.24526	0.269766	0.709624	-5.64115
Q9UG22	GIMAP2	0.144375	3.19609	1.48121	0.200342	0.655037	-5.64126
Q7Z628	NET1	0.106304	3.15148	1.97092	0.107516	0.556187	-5.64152
Q9H2W6	MRPL46	-0.109038	3.11036	-1.85206	0.124966	0.568773	-5.64209
Q8N1A6	C4orf33	-0.14684	3.17688	-0.887449	0.416633	0.788801	-5.64215
O15258	RER1	0.121032	3.1934	1.95743	0.109362	0.557493	-5.64234
Q15797	SMAD1	0.0773534	3.18186	2.16008	0.0848202	0.518123	-5.64278
P28827-1	PTPRM	-0.148737	3.18302	-1.21366	0.280603	0.714199	-5.64285
Q5J8M3-1	EMC4	0.115826	3.17474	1.78206	0.136589	0.581704	-5.64473
Q9UGY1	NOL12	-0.135914	3.17457	-1.87797	0.120927	0.565114	-5.64502
P57768	SNX16	0.136467	3.12266	1.50484	0.194416	0.65187	-5.64504
Q9NZJ9-2	NUDT4; NUDT4P1; NUDT4B	0.138359	3.1509	1.48909	0.198347	0.653925	-5.64561
Q969V5	MUL1	0.0133799	3.23183	0.0390595	0.970398	0.992708	-5.64571
Q9BUB7	TMEM70	0.0904129	3.12497	1.91051	0.116044	0.564917	-5.6468
Q96RY7	IFT140	0.109872	3.1779	1.76603	0.139404	0.586373	-5.64683
Q5T5C0-1	STXBP5	-0.122466	3.12912	-1.46354	0.204887	0.657567	-5.64711
Q8N448	LNX2	0.117557	2.98244	0.452664	0.6703	0.905579	-5.64794
Q99717	SMAD5	0.182653	3.15807	1.03067	0.351282	0.756969	-5.6483
Q13619-1	CUL4A	-0.0565607	3.19098	-2.56169	0.0519578	0.461443	-5.64879
Q9UGR2	ZC3H7B	0.0882098	3.18018	2.35369	0.0668008	0.487673	-5.64907
Q969F2-1	NKD2	-0.154779	3.20979	-0.638959	0.551772	0.856756	-5.65103
Q9UBK7-2	RABL2A	0.116942	3.22921	1.95768	0.109326	0.557493	-5.65147
P11586	MTHFD1	0.0361308	3.19484	3.09414	0.0281142	0.389264	-5.65262
P39656	DDOST	0.0963023	3.21339	2.34756	0.0673029	0.488655	-5.65417
Q99943	AGPAT1	0.0881225	3.16239	0.362725	0.732066	0.931195	-5.65506
P35236	PTPN7	-0.114681	3.16648	-1.66276	0.158998	0.61346	-5.65592
Q96Q45	TMEM237	0.142812	3.19164	0.904116	0.408558	0.785086	-5.6567
Q9Y2C4	EXOG	0.128358	3.15725	1.50102	0.195362	0.65187	-5.6568
Q7L4P6	BEND5	-0.117284	3.17897	-1.98607	0.10548	0.552799	-5.65687
Q08050	FOXM1	0.154706	3.13577	0.860189	0.430108	0.795633	-5.65713
Q8WXA9-2	SREK1	0.0847346	3.15204	2.31829	0.0697595	0.493627	-5.65761
P54274-1	TERF1	-0.159824	3.1613	-1.36227	0.23291	0.678461	-5.65812
Q8TDW0	LRRC8C	0.158665	3.0899	0.794032	0.464204	0.811494	-5.66147
Q96ST8	CEP89	0.154401	3.17658	1.32592	0.243825	0.686592	-5.66176
Q96A35	MRPL24	-0.0988887	3.1299	-1.99326	0.10453	0.551583	-5.66203
Q6ZN18-1	AEBP2	0.126218	3.1571	1.7256	0.146767	0.596993	-5.66253
O15050	TRANK1	-0.0276353	3.1116	-0.0947737	0.928282	0.984323	-5.66283
P16403	HIST1H1C	0.129126	3.20612	1.4702	0.203164	0.655437	-5.66332
P09326	CD48	-0.212887	3.08427	-1.20584	0.283342	0.714199	-5.66335
Q9NW75-2	GPATCH2	-0.133452	3.17588	-1.34268	0.238733	0.683625	-5.66414
Q86SQ9	DHDDS	0.025469	3.15355	0.0943932	0.928569	0.98448	-5.66441
O43482	OIP5	0.140467	3.12959	1.69159	0.153264	0.60445	-5.66445
O60675	MAFK	-0.171089	3.19166	-0.906077	0.407617	0.785003	-5.66474
Q86UT8	CCDC84	-0.126027	3.15628	-1.40295	0.221242	0.666862	-5.66576
Q9NR19-1	ACSS2	0.132735	3.12237	1.60464	0.171222	0.630835	-5.66599
O00264	PGRMC1	0.147509	3.17204	1.5819	0.176253	0.634685	-5.66753
Q8IYL2	TRMT44	-0.108066	3.27499	-0.320373	0.762015	0.940787	-5.66778
P49821	NDUFV1	-0.0860593	3.12683	-2.32526	0.0691659	0.492492	-5.6681
O43815	STRN	-0.0683604	3.16606	-2.5557	0.0523309	0.461443	-5.66811
Q7L5N1	COPS6	0.102471	3.16071	2.55756	0.0522145	0.461443	-5.66987
P11474-1	ESRRA	0.113922	3.21175	0.431782	0.684402	0.911371	-5.67095
Q8N2H4	SYS1	0.116078	3.15035	0.4787	0.652933	0.899067	-5.67142
Q9C0D5	TANC1	0.10618	3.14681	1.95894	0.109153	0.557493	-5.67197
Q9BWF3-3	RBM4	-0.0868202	3.1934	-1.94733	0.110765	0.560093	-5.6724
Q9Y6M9	NDUFB9	0.158037	3.1162	1.73502	0.145016	0.595506	-5.67258
Q96JB2-1	COG3	0.0659501	3.1725	2.2466	0.0761933	0.505769	-5.67277
P14174	MIF	-0.079588	3.18115	-2.34675	0.0673698	0.488655	-5.67313
Q15040	JOSD1	-0.118806	3.15079	-0.416627	0.69473	0.915979	-5.67366
Q14149	MORC3	0.0653997	3.17737	2.45437	0.0591072	0.475538	-5.67403
Q13137-1	CALCOCO2	0.110303	3.1556	2.42358	0.0613522	0.483037	-5.67421
O43805	SSNA1	0.168126	3.25537	1.68165	0.155217	0.607178	-5.67458
Q8NCM8-1	DYNC2H1	0.151285	3.14874	1.01342	0.358673	0.761312	-5.67626
Q9C0B0	UNK	0.0710858	3.17542	2.1531	0.0855602	0.518919	-5.67753
P62306	SNRPF	-0.154619	3.12903	-1.81832	0.130435	0.573757	-5.67763
Q96K49-1	TMEM87B	-0.0342056	3.20181	-0.142486	0.89242	0.973232	-5.67804
O00182-1	LGALS9	0.065025	3.1825	2.26295	0.0746713	0.502728	-5.6781
Q96RQ3	MCCC1	0.216883	3.19609	1.44665	0.209326	0.661857	-5.67849
Q9H672-1	ASB7	0.117343	3.08559	0.492154	0.644055	0.897	-5.67868
O75132	ZBED4	-0.0856054	3.13082	-1.92473	0.113975	0.561599	-5.67901
P78332	RBM6	-0.0718004	3.19114	-2.55491	0.0523804	0.461443	-5.67919
O75530	EED	0.0761272	3.17409	2.17897	0.0828515	0.513014	-5.68159
Q9H9F9	ACTR5	0.0897883	3.17334	2.19176	0.0815456	0.511173	-5.68162
P83876	TXNL4A	-0.114324	3.22115	-1.96847	0.107848	0.556187	-5.68192
Q96P50	ACAP3	0.014654	3.26478	0.0596828	0.954787	0.989723	-5.68316
O43586-1	PSTPIP1	-0.15848	3.20101	-1.06641	0.336378	0.747299	-5.68341
Q5VYV7	SLX4IP	0.113775	3.14692	1.62929	0.165926	0.624467	-5.684
Q96HA8	WDYHV1	-0.133573	3.18886	-1.23329	0.273826	0.714199	-5.68431
P67812	SEC11A	0.09078	3.18625	1.87783	0.120947	0.565114	-5.68627
P62328	TMSB4X	0.149209	3.06607	0.715666	0.507132	0.835525	-5.68647
Q9C073	FAM117A	-0.217536	3.06685	-1.08432	0.329113	0.741627	-5.68667
Q6AI12	ANKRD40	0.14359	3.19888	0.934476	0.39417	0.778651	-5.6874
Q6P161	MRPL54	-0.149925	3.07536	-1.889	0.119248	0.565114	-5.68745
Q7Z449-1	CYP2U1	-0.137293	3.18075	-1.28315	0.257279	0.697998	-5.6897
P81877-1	SSBP2	0.136431	3.12657	0.717511	0.506089	0.834584	-5.69069
P53805	RCAN1	0.100777	3.16189	1.75353	0.141638	0.589481	-5.69086
Q6P587-1	FAHD1	0.0758056	3.09248	0.32673	0.757487	0.939379	-5.69112
Q9ULH0-1	KIDINS220	0.104569	3.15984	1.74728	0.14277	0.590728	-5.6926
P98179	RBM3	-0.110272	3.19704	-2.39977	0.0631517	0.483575	-5.69318
P35226	BMI1; COMMD3-BMI1	-0.0772744	3.18923	-2.26536	0.0744497	0.502473	-5.69329
P0CG08	GPR89A; GPR89B	0.144899	3.09843	1.20009	0.285375	0.714199	-5.69341
O15417-1	TNRC18	0.100473	3.14485	0.427723	0.687161	0.912101	-5.69424
Q7Z5J4	RAI1	-0.0809247	3.18365	-2.19325	0.0813954	0.511134	-5.696
O14735	CDIPT	0.12406	3.15129	0.589382	0.581961	0.872194	-5.69603
Q6ZSZ5	ARHGEF18	-0.0989997	3.19345	-2.38803	0.0640605	0.483874	-5.69716
Q6I9Y2	THOC7	-0.0769957	3.18625	-2.1887	0.0818561	0.511514	-5.69723
Q13445	TMED1	0.107813	3.20765	1.91531	0.115342	0.562997	-5.69925
Q9H6L4	ARMC7	-0.153793	3.09423	-0.822584	0.449247	0.806995	-5.70064
O94923	GLCE	0.161663	3.18803	1.23229	0.274167	0.714199	-5.70094
Q9H5J8	TAF1D	0.124028	3.09974	0.384974	0.716544	0.927339	-5.70267
Q9NP72	RAB18	0.0897281	3.1717	2.26294	0.0746724	0.502728	-5.70317
O15481	MAGEB4	-0.143384	3.08008	-0.647609	0.546611	0.853365	-5.70418
Q8WY91	THAP4	-0.122939	3.20323	-1.38168	0.227272	0.673887	-5.70443
Q9NUY8	TBC1D23	0.0818612	3.17553	1.92889	0.113377	0.561599	-5.70505
Q2TAK8-1	MUM1	0.135214	3.19435	1.59906	0.172444	0.631729	-5.7055
Q9P031	CCDC59	-0.130242	3.12099	-1.31534	0.24709	0.690296	-5.70631
Q16595-1	FXN	-0.0936131	3.10765	-1.86372	0.123131	0.567364	-5.70649
Q9UPQ4	TRIM35	-0.0482753	3.23745	-0.199655	0.849843	0.963212	-5.70682
Q6IN84-1	MRM1	0.173808	3.13594	1.24071	0.271303	0.711444	-5.70694
P40692-1	MLH1	0.0748598	3.14039	2.22521	0.0782353	0.50774	-5.70696
Q96N66-1	MBOAT7	0.0700008	3.14989	0.316736	0.76461	0.941678	-5.70714
P57721-1	PCBP3	-0.0742797	3.23203	-2.05498	0.0967252	0.535384	-5.70744
Q5C9Z4	NOM1	0.0763367	3.1972	2.23914	0.0768988	0.507132	-5.70952
Q8NG08	HELB	0.156526	3.19494	1.13054	0.310989	0.732772	-5.71116
O43609	SPRY1	0.0897926	3.19984	0.379061	0.720654	0.927816	-5.71158
Q8IX07	ZFPM1	-0.142976	3.16596	-0.596716	0.577431	0.870501	-5.71201
Q99853	FOXB1	-0.116228	3.14747	-1.47996	0.200661	0.655037	-5.71205
Q99611	SEPHS2	-0.181747	3.15187	-1.73151	0.145665	0.596443	-5.71211
Q9BVN2	RUSC1	0.0898361	3.12969	0.431703	0.684456	0.911371	-5.71401
Q9UBB5-1	MBD2	-0.0789071	3.21255	-2.11523	0.0896983	0.524567	-5.71416
P30044-1	PRDX5	-0.0993698	3.18938	-2.31286	0.0702258	0.493764	-5.71416
Q8ND56	LSM14A	-0.0914274	3.18507	-2.0742	0.0944222	0.531419	-5.71609
Q9Y5S9	RBM8A; LOC101060541	-0.090601	3.20863	-2.00707	0.102727	0.548498	-5.71622
Q9NWS9	ZNF446	0.0449813	3.13067	0.185153	0.860595	0.964786	-5.71725
Q9NXJ5	PGPEP1	-0.131101	3.27615	-1.29059	0.254892	0.696387	-5.71731
Q9NV88-1	INTS9	0.057467	3.18619	2.43719	0.0603489	0.47915	-5.71887
Q9HAZ1	CLK4	0.136496	3.09231	1.30217	0.251213	0.693664	-5.72041
O43159	RRP8	0.0650644	3.15178	2.21923	0.0788161	0.50774	-5.72108
Q8IY57-1	YAF2	-0.130829	3.23312	-0.76398	0.480342	0.820141	-5.72113
Q96MW7	TIGD1	-0.0828369	3.19541	-0.355095	0.737423	0.934082	-5.72212
Q8WWK9-1	CKAP2	0.0823689	3.10258	2.12098	0.0890568	0.522751	-5.72273
Q9BYI3-1	FAM126A	-0.120331	3.14922	-1.67724	0.156093	0.608979	-5.72307
Q70EL2-1	USP45	-0.023123	3.12493	-0.0847296	0.935859	0.985358	-5.72342
Q6P2C8-1	MED27	-0.0694433	3.18962	-2.10253	0.091133	0.525746	-5.7235
Q5T6J7-1	IDNK	0.159527	3.18439	0.954533	0.384891	0.775905	-5.72395
O94822	LTN1	0.100515	3.13487	1.83398	0.127868	0.571379	-5.72416
Q13126-1	MTAP	-0.123809	3.17661	-2.34505	0.0675101	0.488655	-5.72474
Q53QV2	LBH	-0.0657054	3.05275	-0.243662	0.817453	0.953864	-5.72481
Q16134	ETFDH	-0.103119	3.09864	-2.23395	0.0773942	0.50774	-5.72695
Q9BZ67	FRMD8	-0.0968913	3.17166	-1.74623	0.142961	0.591173	-5.7278
Q9H3F6-1	KCTD10	0.0951982	3.23076	1.97839	0.106507	0.554088	-5.72812
Q9UIW2	PLXNA1	0.0982614	3.17754	1.81082	0.131684	0.57428	-5.72853
P11117	ACP2	-0.14545	3.12334	-1.20543	0.283487	0.714199	-5.73117
Q9NRN9	METTL5	0.0938231	3.18511	2.03209	0.0995451	0.542536	-5.73132
Q15042-1	RAB3GAP1	0.0576063	3.19739	2.45104	0.0593453	0.476373	-5.733
Q96S16-1	JMJD8	0.109393	3.18309	0.563463	0.598149	0.878225	-5.73349
Q7Z7L7	ZER1	-0.101112	3.09202	-1.62123	0.16764	0.626419	-5.73429
Q8IZP0-6	ABI1	-0.133867	3.17864	-2.13528	0.0874816	0.521719	-5.7353
O00559	EBAG9	-0.108866	3.14634	-0.524115	0.623236	0.889619	-5.73531
Q12893	TMEM115	-0.167916	3.14925	-0.862151	0.429127	0.795418	-5.73627
O43414-1	ERI3	0.0990238	3.17878	1.88387	0.120025	0.565114	-5.73653
Q8NB91	FANCB	0.15676	3.13008	1.36323	0.232628	0.678461	-5.73693
Q96MX3	ZNF48	-0.125706	3.11176	-1.35811	0.234136	0.679274	-5.73717
O15027-5	SEC16A	0.0504874	3.19265	2.64369	0.0471358	0.453921	-5.73865
Q9H019-1	FAM54B; MTFR1L	0.105922	3.13659	1.54858	0.183893	0.643855	-5.73921
O95249-1	GOSR1	-0.183046	3.16671	-1.7642	0.139729	0.586819	-5.7393
O43865	AHCYL1	0.0623429	3.19747	2.46108	0.0586301	0.475538	-5.73951
Q3SXY8	ARL13B	0.149181	3.10313	1.06347	0.337582	0.747385	-5.73976
Q5T6V5	C9orf64	0.128945	3.16863	1.63594	0.164527	0.621664	-5.7406
Q9NWT6	HIF1AN	0.228824	3.24126	1.84137	0.126673	0.570573	-5.74221
P46736	BRCC3	-0.102159	3.1874	-2.20313	0.0804038	0.508924	-5.74281
Q643R3	LPCAT4	0.134157	3.13402	0.597458	0.576974	0.870352	-5.74687
Q7Z2Z1	TICRR	0.118704	3.0252	1.47659	0.201521	0.655037	-5.74695
Q8TEB9	RHBDD1	0.130429	3.17175	0.688027	0.522921	0.839817	-5.74706
Q9Y2I7-1	PIKFYVE	0.0699428	3.14085	2.3878	0.0640784	0.483874	-5.74845
Q7Z3V4-1	UBE3B	0.149257	3.22187	1.001	0.364076	0.764066	-5.74914
O14879	IFIT3	0.0746704	3.15643	2.1716	0.0836144	0.514721	-5.74953
Q9BY41	HDAC8	0.13721	3.14762	0.855848	0.432285	0.796809	-5.75023
Q6P9B6	KIAA1609; TLDC1	-0.104305	3.19834	-1.54942	0.183697	0.643711	-5.75226
Q13131	PRKAA1	0.0604197	3.19398	2.31063	0.070418	0.493764	-5.75235
A2RU67	KIAA1467; FAM234B	0.118783	3.20491	1.47605	0.201658	0.655037	-5.75281
Q9H992	2023-03-07	0.0812355	3.16758	0.358845	0.734788	0.933248	-5.75316
Q96JS3	PGBD1	-0.126348	3.19647	-1.16886	0.296634	0.719907	-5.75327
P23771	GATA3	0.133042	3.16988	1.01889	0.356317	0.760885	-5.75478
P53801	PTTG1IP	-0.118301	3.17225	-1.36004	0.233567	0.679274	-5.75517
Q8IZC7	ZNF101	-0.131726	3.1278	-0.905221	0.408027	0.785076	-5.75519
Q8NC67	NETO2	-0.0999459	3.04968	-0.305589	0.772586	0.943371	-5.75899
Q8NAF0	ZNF579	-0.127627	3.152	-1.00198	0.36365	0.764055	-5.76165
Q6P2D0-1	ZFP1	-0.126158	3.15117	-1.04478	0.345332	0.753345	-5.76241
Q9Y5B6	GCFC1; PAXBP1	0.0523707	3.1961	2.41233	0.0621958	0.483421	-5.76307
Q15052	ARHGEF6	-0.0712519	3.17615	-2.41171	0.0622423	0.483421	-5.76326
Q86WQ0	NR2C2AP	-0.414754	2.99352	-1.40824	0.219763	0.665858	-5.76337
Q9HCD6-1	TANC2	-0.137402	3.12772	-1.44518	0.209717	0.661857	-5.76345
Q14103-3	HNRNPD	0.0553071	3.18772	2.71924	0.0431279	0.446116	-5.76443
O76080	ZFAND5	0.115221	3.25692	1.65682	0.160208	0.615502	-5.76469
Q96LD8	SENP8	-0.104019	3.19784	-1.52003	0.190695	0.649842	-5.76626
Q9HCL2	GPAM	0.189736	3.1739	1.00415	0.3627	0.763262	-5.76659
Q9HCM9	TRIM39	-0.106796	3.17933	-0.587237	0.58329	0.872268	-5.76686
Q9BV79	MECR	-0.106355	3.13663	-1.52598	0.189257	0.649686	-5.76706
Q07617	SPAG1	-0.130764	3.11473	-0.934277	0.394263	0.778651	-5.76842
Q9H165-2	BCL11A	-0.112298	3.10155	-1.48775	0.198684	0.653925	-5.77194
Q13946-1	PDE7A	0.055977	3.18464	2.30262	0.0711142	0.493764	-5.77213
Q9BYN8	MRPS26	-0.137791	3.12969	-1.72247	0.147353	0.59852	-5.77215
Q9BSF8	BTBD10	-0.130688	3.00288	-1.32653	0.243638	0.686592	-5.77297
P14927	UQCRB	-0.0938857	3.1165	-1.93388	0.112664	0.560636	-5.77316
P50443	SLC26A2	0.198211	3.2001	0.769656	0.477262	0.818215	-5.77354
Q15155	NOMO1	0.112948	3.20674	2.52002	0.0546142	0.465083	-5.77361
Q96K17-1	BTF3L4	-0.105691	3.23261	-1.69491	0.152617	0.60424	-5.77375
O95685	PPP1R3D	-0.0712794	3.22496	-0.337218	0.750042	0.937829	-5.77377
Q6Y288	B3GALTL; B3GLCT	0.0810173	3.19253	2.08981	0.0925951	0.528604	-5.77402
Q96NY9	MUS81	0.0326195	3.13398	0.149848	0.88691	0.970922	-5.77612
O00442	RTCA	0.105161	3.15991	1.75773	0.140884	0.587454	-5.77685
Q16629	SRSF7	-0.0795648	3.20227	-2.17081	0.0836962	0.514721	-5.77704
Q7Z3D4	LYSMD3	-0.111028	3.15165	-1.4327	0.213062	0.662238	-5.77855
Q9NVM6	DNAJC17	-0.0968827	3.22659	-1.78769	0.135615	0.580762	-5.77868
O43516-1	WIPF1	0.0941683	3.19589	1.7696	0.138772	0.584061	-5.77913
Q6PI26	SHQ1	-0.130695	3.20553	-1.67549	0.15644	0.609191	-5.77959
O75369-1	FLNB	-0.0952533	3.2036	-3.25688	0.0235108	0.367051	-5.78034
Q9H668	OBFC1; STN1	-0.130832	3.14106	-1.18132	0.292095	0.717669	-5.78219
Q9BT67	NDFIP1	0.163422	3.18579	0.614328	0.566642	0.864248	-5.78242
Q86VV8	RTTN	0.0836345	3.16912	1.99047	0.104898	0.551583	-5.78244
O00481-1	BTN3A1	0.131297	3.20636	1.15665	0.301145	0.722854	-5.78355
Q8NF91	SYNE1	-0.137497	3.15748	-1.4531	0.207621	0.660517	-5.78627
Q9HCE0-1	EPG5	-0.125018	3.12959	-1.45796	0.206344	0.658841	-5.78659
Q13283	G3BP1	0.0664307	3.21325	2.55853	0.0521545	0.461443	-5.78781
P25963	NFKBIA	0.162445	3.13564	1.00431	0.362629	0.763262	-5.78797
Q86SQ0-1	PHLDB2	-0.136754	3.15191	-1.14089	0.307052	0.72893	-5.78908
Q9H553-1	ALG2	-0.0921406	3.18778	-1.67676	0.156187	0.608979	-5.7893
Q16526	CRY1	-0.0794239	3.15793	-0.34158	0.746955	0.937144	-5.79084
O75326-1	SEMA7A	0.0810492	3.14723	0.341388	0.74709	0.937144	-5.79099
Q96CS4	ZNF689	0.138622	3.21258	0.837618	0.441519	0.802916	-5.79212
Q7Z6M4	MTERFD2; MTERF4	-0.12391	3.15143	-0.718941	0.505283	0.834478	-5.7922
Q8IY92	SLX4	-0.121778	3.20708	-0.993715	0.367277	0.766981	-5.79264
A6NHQ4	C17orf96; EPOP	-0.0849355	3.0941	-0.44548	0.675135	0.90851	-5.79271
Q6P2Q9	PRPF8	-0.040471	3.19512	-3.01822	0.0306041	0.393209	-5.79349
Q92796-2	DLG3	-0.103639	3.17213	-1.54297	0.185211	0.64516	-5.79378
Q96Q07-1	BTBD9	-0.0664124	3.15355	-0.327945	0.756623	0.938888	-5.79409
Q8NHQ8-1	RASSF8	0.105335	3.19834	0.513095	0.63037	0.892771	-5.79409
Q9NRA0-1	SPHK2	0.141179	3.17305	0.572723	0.592334	0.87516	-5.79431
Q9UIJ7-1	AK3	-0.143741	3.17496	-2.03455	0.0992381	0.542536	-5.79431
Q86U38	NOP9	-0.0947727	3.18735	-2.12112	0.0890408	0.522751	-5.79451
P38398	BRCA1	0.0635509	3.18549	2.17923	0.0828242	0.513014	-5.79532
Q8N0S6	CENPL	0.220784	3.09014	1.29953	0.252047	0.694033	-5.79706
Q9UKE5-1	TNIK	0.147093	3.16139	1.30058	0.251715	0.693917	-5.79711
Q7Z7L9-1	ZSCAN2	-0.0195649	3.16494	-0.0774169	0.941381	0.987441	-5.79725
O14874	BCKDK	0.0919332	3.17543	0.371513	0.725917	0.92881	-5.79728
Q9NRG7-1	SDR39U1	-0.107215	3.10674	-1.58441	0.175691	0.633627	-5.79787
Q5VZL5	ZMYM4	0.0476246	3.18976	2.44935	0.0594669	0.476619	-5.79796
A4D1P6-1	WDR91	-0.105081	3.23073	-1.94023	0.111763	0.560093	-5.79834
Q15545	TAF7	-0.0841344	3.17966	-2.12829	0.0882482	0.521843	-5.79835
P23025	XPA	-0.106804	3.18418	-1.58103	0.17645	0.634685	-5.79843
P17568	NDUFB7	0.115251	3.09609	1.46428	0.204694	0.657543	-5.79936
Q8N5Y8-1	PARP16	0.10401	3.21241	1.58162	0.176317	0.634685	-5.80018
O15304	SIVA1	-0.1164	3.21561	-1.91479	0.115417	0.562997	-5.80095
P39748	FEN1	-0.0777903	3.18936	-2.69678	0.0442789	0.450018	-5.80184
Q9P287	BCCIP	0.0696662	3.15879	2.07231	0.0946459	0.531419	-5.80265
P63218	GNG5	0.110833	3.20774	1.66692	0.158157	0.612266	-5.8027
Q8IUW5	RELL1	-0.0549246	3.13511	-0.26194	0.804117	0.952041	-5.80279
Q9H967	WDR76	0.0585398	3.20502	2.21961	0.0787794	0.50774	-5.80289
Q8NC44	FAM134A; RETREG2	0.0955463	3.24081	0.479242	0.652574	0.899067	-5.80329
Q7Z3E2	C10orf118; CCDC186	-0.077719	3.15011	-1.88147	0.120391	0.565114	-5.8033
Q99618	CDCA3	0.0671801	3.06171	0.324085	0.759369	0.939699	-5.8036
Q9P227	ARHGAP23	0.165117	3.11142	1.12889	0.31162	0.732772	-5.80484
Q96C12	ARMC5	-0.143883	3.1383	-0.910782	0.405364	0.78365	-5.8049
O95336	PGLS	-0.0513516	3.1931	-2.40605	0.0626718	0.483421	-5.80663
Q49AN0-1	CRY2	-0.155793	3.09992	-1.11769	0.315939	0.733649	-5.80695
Q9UJT0	TUBE1	0.109415	3.15236	0.648348	0.546172	0.853365	-5.80704
Q99684	GFI1	-0.133463	3.14748	-1.62402	0.167045	0.626265	-5.80777
P57775	FBXW4	-0.0495974	3.13741	-0.231651	0.826255	0.954076	-5.80782
O43505	B3GNT1; B4GAT1	0.117052	3.17082	0.679127	0.528077	0.843198	-5.80832
Q9UGC7-1	MTRF1L	-0.31104	3.08226	-1.51746	0.191319	0.649842	-5.80859
Q96S44	TP53RK	-0.172661	3.13726	-1.8532	0.124786	0.568773	-5.80887
P22307-1	SCP2	-0.0493486	3.20592	-2.47779	0.0574593	0.474658	-5.81085
Q6ZTU2-6		-0.118475	3.17299	-0.853518	0.433457	0.797514	-5.81125
Q6NT76-1	HMBOX1	0.113108	3.19447	1.40655	0.220235	0.666074	-5.81199
O60287	URB1	0.0845794	3.18849	2.56073	0.0520175	0.461443	-5.81333
O75618	DEDD	-0.146333	3.20125	-0.914026	0.403816	0.783534	-5.81368
Q8IVS2	MCAT	-0.0906741	3.15643	-1.77246	0.138267	0.582676	-5.81442
Q96BU1-1	S100PBP	0.0875376	3.14031	0.383603	0.717496	0.927732	-5.81482
Q8N1S5-1	SLC39A11	0.19904	3.16922	1.06264	0.337925	0.747385	-5.8163
Q9NXD2	MTMR10	0.101613	3.17623	1.86313	0.123223	0.567419	-5.81637
Q9P2R7	SUCLA2	-0.133197	3.09566	-2.44577	0.0597252	0.477264	-5.81748
P14866	HNRNPL	0.0359575	3.1828	2.86396	0.0364662	0.420764	-5.81816
Q9NS93	TM7SF3	-0.0461485	3.15148	-0.206962	0.844439	0.961878	-5.81858
Q96TA1	FAM129B	0.115896	3.22926	0.546426	0.608936	0.884569	-5.81858
P09661	SNRPA1	-0.0689724	3.21422	-2.37071	0.0654269	0.484729	-5.8187
Q8N594-1	MPND	-0.111339	3.1549	-1.41533	0.2178	0.663308	-5.81907
O94854	KIAA0754	-0.121778	3.2035	-1.21376	0.280566	0.714199	-5.81985
Q9H1B5	XYLT2	0.0920068	3.16972	0.48844	0.646499	0.897936	-5.8211
Q96LT9	RNPC3	0.100128	3.17934	1.72614	0.146664	0.596993	-5.82149
Q96EF0-1	MTMR8	-0.126001	3.18183	-1.15299	0.302507	0.724233	-5.82209
Q6QNY1	BLOC1S2	-0.0936399	3.17714	-1.68185	0.155177	0.607178	-5.82311
Q8WUY9	DEPDC1B	0.0989157	3.15291	1.73956	0.144181	0.594314	-5.82392
P53680	AP2S1	-0.0870484	3.18847	-1.86829	0.12242	0.567173	-5.82562
Q15696	ZRSR2	-0.176674	3.05519	-1.28999	0.255082	0.696387	-5.82575
O75379-1	VAMP4	0.133388	3.22773	0.95839	0.383127	0.774404	-5.82685
Q9BU64-1	CENPO	0.100631	3.17283	1.52004	0.190693	0.649842	-5.8269
Q15390	MTFR1	-0.0736838	3.07919	-0.336676	0.750426	0.937829	-5.82699
Q08999	RBL2	-0.127446	3.11889	-1.74029	0.144046	0.594272	-5.82808
Q2QGD7	ZXDC	-0.101761	3.00905	-0.611568	0.568324	0.865845	-5.82842
P32121	ARRB2	0.0704845	3.18245	2.35986	0.0662991	0.487439	-5.82852
Q14088	RAB33A	0.125665	3.16664	2.14611	0.0863087	0.519726	-5.82975
Q9Y3Q3	TMED3	0.115362	3.16757	1.64302	0.163049	0.619707	-5.83038
Q8TE04-1	PANK1	0.104677	3.16609	1.4013	0.221702	0.667742	-5.8309
Q9UJD0	RIMS3	-0.123548	3.23132	-1.24825	0.268762	0.709154	-5.8327
P46527	CDKN1B	-0.165962	2.94589	-1.19733	0.286352	0.714576	-5.83289
Q9UHB4	NDOR1	0.130893	3.17956	0.909831	0.405819	0.78365	-5.83345
Q9NX01	TXNL4B	0.124659	3.21523	1.44424	0.209966	0.661857	-5.83531
Q8N8E3	CEP112	-0.163492	3.13215	-0.795303	0.46353	0.811207	-5.83568
Q13352-1	ITGB3BP	0.219816	3.28332	1.02205	0.354961	0.760279	-5.83643
P49407-1	ARRB1	0.134347	3.13703	1.28682	0.256098	0.697393	-5.8373
Q13105	ZBTB17	-0.140119	3.07381	-1.47866	0.200991	0.655037	-5.83879
O15360	FANCA	0.140294	3.14947	1.36008	0.233554	0.679274	-5.83948
P46781	RPS9	-0.135114	3.21985	-2.5367	0.0535338	0.463921	-5.84028
O14640-1	DVL1	0.0471199	3.21446	0.236999	0.822332	0.953864	-5.84108
Q7Z6L1-1	TECPR1	-0.097039	3.19305	-1.67805	0.15593	0.60896	-5.84243
O75880	SCO1	-0.120086	3.16291	-1.39922	0.222286	0.668364	-5.84245
Q92187-1	ST8SIA4	0.106286	3.18163	1.66523	0.158499	0.6128	-5.84255
Q15072	ZNF146	0.145601	3.0977	0.979803	0.373454	0.767679	-5.84331
Q9HB20	PLEKHA3	-0.179844	3.18684	-1.11562	0.316743	0.733649	-5.84331
Q9BX59	TAPBPL	-0.0945566	3.24395	-0.552541	0.605051	0.882036	-5.84373
Q9HB09-1	BCL2L12	-0.102879	3.22953	-0.627827	0.558461	0.860928	-5.84418
Q9BT40	INPP5K	0.0788699	3.17911	2.03105	0.0996762	0.542826	-5.84438
P04350	TUBB4A	-0.299451	3.02257	-1.20984	0.281937	0.714199	-5.84473
P37287-1	PIGA	0.142313	3.16944	1.21823	0.279009	0.714199	-5.84538
Q9NVS2	MRPS18A	-0.134673	3.12928	-0.79174	0.46542	0.811494	-5.84544
O95817	BAG3	-0.127151	3.13803	-1.01093	0.359752	0.76156	-5.84743
Q9HAH7-1	FBRS	0.0879548	3.15451	1.64543	0.162548	0.618468	-5.84757
Q9Y320	TMX2	0.212399	3.16483	1.72605	0.146681	0.596993	-5.84797
Q14247-1	CTTN	-0.0968114	3.20405	-1.62555	0.166719	0.625616	-5.84878
Q96J42-1	TXNDC15	-0.0262566	3.26061	-0.124349	0.906023	0.979753	-5.84883
Q01658	DR1	-0.0843284	3.16805	-1.83171	0.128236	0.572177	-5.84929
Q8WUK0	PTPMT1	0.127429	3.15075	1.07161	0.334253	0.74634	-5.84937
P04004	VTN	0.0599026	3.18556	0.29511	0.780113	0.9457	-5.84988
P40925	MDH1	-0.0933646	3.19697	-2.6556	0.0464775	0.453921	-5.85005
Q9UK97	FBXO9	-0.107258	3.20212	-1.53174	0.187877	0.647485	-5.85067
Q9Y5Z9-1	UBIAD1	0.117474	3.18777	1.15815	0.300587	0.722854	-5.85128
Q8IV08	PLD3	-0.111297	3.19746	-1.40083	0.221836	0.66786	-5.85136
Q8N6N7	ACBD7	-0.100376	3.1979	-1.5163	0.191603	0.649842	-5.85171
O00459	PIK3R2	-0.113223	3.15193	-1.65175	0.161245	0.61649	-5.85435
Q9BTL3	FAM103A1	-0.0879804	3.15589	-1.7587	0.14071	0.58739	-5.85511
A7E2V4	ZSWIM8	0.0334647	3.19187	0.156498	0.88194	0.970078	-5.85541
Q96C10	DHX58	0.0941381	3.07927	0.55112	0.605952	0.882577	-5.85569
P49441	INPP1	0.112009	3.16639	0.664836	0.536428	0.848204	-5.85716
P19544	WT1	-0.126833	3.11666	-1.14581	0.305196	0.726979	-5.85729
Q6DD87	ZNF787	0.160801	3.28442	0.587902	0.582878	0.872268	-5.85776
Q9UJJ9	GNPTG	0.10909	3.14532	1.32612	0.243765	0.686592	-5.85882
Q86UV5	USP48	0.049713	3.18243	2.34858	0.067219	0.488655	-5.8595
Q96CN4	EVI5L	0.115161	3.19686	1.09705	0.324031	0.737439	-5.85955
P55769	NHP2L1; SNU13	-0.146214	3.16132	-2.10459	0.0908991	0.525746	-5.86137
P50452	SERPINB8	-0.0421524	3.12339	-0.188508	0.858104	0.964088	-5.86184
Q9NS23	RASSF1	-0.134453	3.02642	-1.37157	0.230191	0.675649	-5.86222
Q9Y3E5	PTRH2	0.130259	3.17127	1.85137	0.125075	0.568773	-5.86399
Q15019	2023-09-02	-0.0790639	3.18526	-2.33725	0.0681576	0.491011	-5.86507
Q9Y6X4-1	FAM169A	0.059433	3.17221	2.11307	0.0899406	0.524567	-5.86552
Q9BUE6	ISCA1	-0.138982	3.18182	-1.21587	0.279832	0.714199	-5.86598
Q96EK9	KTI12	-0.0896614	3.23247	-1.61236	0.169546	0.629234	-5.86729
Q92997	DVL3	0.0553981	3.24415	0.293253	0.781449	0.945951	-5.86729
Q9Y2Q0	ATP8A1	-1.024	3.38972	-0.913313	0.404156	0.783534	-5.86866
Q7Z2W9	MRPL21	-0.0993479	3.17211	-1.49182	0.197659	0.653925	-5.86871
Q5T7W0	ZNF618	0.130872	3.20081	1.15565	0.301516	0.722854	-5.86933
Q5W0Q7	USPL1	0.117525	3.15447	0.94667	0.388507	0.776359	-5.86974
P27487	DPP4	-0.115481	3.12335	-0.877107	0.421706	0.792296	-5.87036
P30153	PPP2R1A	-0.0559087	3.17716	-2.65109	0.0467254	0.453921	-5.87037
Q13588	GRAP	-0.108377	3.17971	-1.806	0.132494	0.575052	-5.8704
P54296	MYOM2	-0.104919	3.12967	-0.64102	0.550539	0.855842	-5.87062
Q49AM3-1	TTC31	0.13455	3.06287	0.979803	0.373454	0.767679	-5.87098
Q9NVR0	KLHL11	-0.0864565	3.15056	-1.72537	0.146809	0.596993	-5.87117
Q02153	GUCY1B3	-0.141543	3.17925	-1.48333	0.199803	0.655037	-5.87122
O15318	POLR3G	-0.129549	3.13117	-1.04007	0.347307	0.754822	-5.87343
Q9UBU8-2	MORF4L1	-0.0601473	3.11631	-2.11404	0.0898314	0.524567	-5.87447
Q6WKZ4-4	RAB11FIP1	-0.0954038	3.21318	-1.91402	0.115529	0.563046	-5.8745
O75503	CLN5	-0.153105	3.17442	-1.44855	0.208821	0.661857	-5.87591
Q9Y2R5	MRPS17	0.0813538	3.1571	1.83921	0.12702	0.570573	-5.87606
Q9NZ01-1	TECR	0.116458	3.22697	2.08061	0.0936676	0.530113	-5.87703
Q9BZA5	TXLNG2P; TXLNGY	-0.0271865	3.19277	-0.123371	0.906758	0.980099	-5.87774
Q02790	FKBP4	0.0399923	3.18976	2.87588	0.0359708	0.417707	-5.87846
Q96EB6	SIRT1	0.0631986	3.17991	2.13638	0.0873624	0.521719	-5.87877
Q9BWL3	C1orf43	0.0809755	3.08335	0.464433	0.662419	0.901273	-5.87877
P35637-1	FUS	-0.0864267	3.17455	-2.47291	0.0577985	0.47497	-5.87897
Q96E09	FAM122A	0.109141	3.186	0.558987	0.600972	0.880548	-5.87978
Q9NVP2	ASF1B	-0.112143	3.22039	-1.17176	0.295572	0.719421	-5.88078
Q8N3X6-1	LCORL	0.153984	3.07391	0.798558	0.461808	0.810591	-5.88123
Q14681	KCTD2	0.0467681	3.15408	0.220851	0.834195	0.957065	-5.88141
O00628	PEX7	0.136708	3.17077	0.814852	0.453261	0.806995	-5.88172
P45844	ABCG1	-0.117369	2.96838	-0.712299	0.509037	0.835644	-5.88261
Q8N680	ZBTB2	0.0948761	3.19949	1.69634	0.152339	0.60424	-5.88358
Q96DZ5	CLIP3	0.0948877	3.17735	0.537037	0.61493	0.885611	-5.88373
Q3B7T1	C10orf137; EDRF1	0.093476	3.17551	1.8254	0.129268	0.573489	-5.88437
Q01094	E2F1	-0.133131	3.24408	-0.825356	0.447814	0.806725	-5.88597
Q3SYG4	BBS9	-0.0658632	3.08532	-0.265165	0.801772	0.951442	-5.88598
Q9GZQ8	MAP1LC3B	-0.0724391	3.19794	-1.89764	0.11795	0.565114	-5.88724
P60903	S100A10	0.147697	3.32679	0.268106	0.799636	0.951194	-5.88866
Q8IVB5	LIX1L; LOC101060547	0.109937	3.07331	0.847066	0.436714	0.79995	-5.88877
Q9BUY5	ZNF426	0.0484473	3.14609	0.250061	0.812776	0.952512	-5.89055
Q5TCZ1	SH3PXD2A	-0.018108	3.20897	-0.0892975	0.932412	0.985358	-5.89082
Q5T7W7	TSTD2	-0.207027	3.16217	-1.66155	0.159244	0.61346	-5.89101
Q6MZP7	LIN54	-0.0651156	3.17681	-2.03258	0.0994841	0.542536	-5.89164
Q86VS8	HOOK3	-0.0471681	3.18102	-2.39518	0.0635058	0.483575	-5.89202
P32519-1	ELF1	-0.0641096	3.20512	-2.18563	0.0821686	0.511946	-5.89218
Q96F44-1	TRIM11	-0.0795987	3.11997	-1.73663	0.14472	0.595322	-5.89227
P51161-1	FABP6	-0.0669927	3.22682	-0.364038	0.731146	0.930994	-5.89264
Q9UHB9	SRP68	0.0910247	3.19969	2.51311	0.0550693	0.46743	-5.8929
Q9Y297	BTRC	-0.123112	2.69153	-0.657806	0.540568	0.85173	-5.89334
P62304	SNRPE	-0.0822376	3.15759	-1.96317	0.108571	0.556446	-5.89378
O15392	BIRC5	0.0981734	3.06142	1.80334	0.132944	0.575576	-5.89383
Q9P0P8	C6orf203	-0.124864	3.17117	-1.24951	0.268338	0.709038	-5.89425
Q8NEF9	SRFBP1	0.0679257	3.19133	2.09287	0.0922407	0.528064	-5.89447
O15144	ARPC2	0.104176	3.21211	2.45931	0.0587556	0.475538	-5.89475
P05771-2	PRKCB	-0.0520447	3.18498	-2.40778	0.0625406	0.483421	-5.89491
P62753	RPS6	-0.125337	3.1953	-2.23577	0.0772199	0.50774	-5.89534
Q96JY6-1	PDLIM2	-0.144149	3.24069	-1.42821	0.214276	0.662979	-5.89547
P20933	AGA	-0.111068	3.27217	-0.614542	0.566512	0.864248	-5.89635
Q8WZA9	IRGQ	-0.109409	3.17166	-2.00041	0.103592	0.549936	-5.89747
Q9UGV2	NDRG3	-0.0624714	3.19401	-2.07175	0.0947124	0.531419	-5.8975
Q4KMQ2-1	ANO6	0.0865742	3.16822	1.90304	0.117147	0.565114	-5.89774
Q9C0C7-1	AMBRA1	-0.0913234	3.13256	-1.83759	0.127283	0.570573	-5.89782
Q6ZW49	PAXIP1	0.0860736	3.19341	1.96986	0.10766	0.556187	-5.89929
O95139	NDUFB6	0.113478	3.16029	0.673512	0.531347	0.845038	-5.90013
Q8IUR7-1	ARMC8	0.0766224	3.20822	2.20012	0.0807044	0.50916	-5.90181
Q96DR7	ARHGEF26	0.101983	3.18491	1.35624	0.234687	0.679274	-5.90215
Q71F23	MLF1IP; CENPU	0.0934308	3.17177	1.77733	0.137413	0.581742	-5.90238
Q9NQX3	GPHN	-0.0621887	3.18334	-2.14571	0.0863524	0.519726	-5.90322
Q96C92	SDCCAG3	0.0493003	3.1177	0.208672	0.843176	0.961616	-5.90364
Q9NP64-2	ZCCHC17	0.114423	3.18777	1.55825	0.181642	0.640624	-5.90417
Q8WV37-1	ZNF480	0.00219954	3.09262	0.0115376	0.991254	0.998146	-5.90425
A5PL33	KRBA1	-0.119127	3.22287	-0.990018	0.36891	0.767334	-5.90467
P25686-3	DNAJB2	-0.0910297	3.18606	-0.571305	0.593222	0.875684	-5.9048
Q14008	CKAP5	0.0443508	3.17082	2.81652	0.0385146	0.425632	-5.90559
Q1RMZ1	C7orf60; BMT2	-0.129881	3.21024	-0.735501	0.496008	0.828707	-5.90602
O00308	WWP2	-0.115675	3.16918	-1.87596	0.121235	0.565114	-5.90604
Q5HYA8	TMEM67	-0.106019	3.06111	-0.55357	0.604399	0.881927	-5.90678
Q96ND0	FAM210A	-0.112276	3.11567	-0.523481	0.623645	0.889619	-5.90737
P54577	YARS	0.0759311	3.18088	2.8612	0.0365819	0.420883	-5.90775
Q9NW15-1	ANO10	0.0925369	3.19986	0.517963	0.627213	0.892015	-5.90819
Q6PCD5	RFWD3	0.105076	3.16486	1.19238	0.288119	0.716204	-5.91001
Q9BX70-1	BTBD2	-0.0956598	3.11994	-1.40711	0.220078	0.666074	-5.91009
O43504	LAMTOR5	-0.21679	3.24005	-1.43654	0.212027	0.661857	-5.9103
Q99081-1	TCF12	-0.0962828	3.22373	-2.10719	0.0906035	0.525746	-5.91056
Q63HQ0	AP1AR	0.104864	3.15453	0.643714	0.548931	0.854963	-5.91107
Q16543	CDC37	0.0440019	3.19145	2.40572	0.0626966	0.483421	-5.91138
O75467	ZNF324	-0.138219	3.14618	-1.16222	0.299081	0.721617	-5.91242
Q9GZU8	FAM192A	-0.0950424	3.20581	-1.96498	0.108324	0.556441	-5.91284
Q9HAP2-1	MLXIP	0.0993708	3.12666	1.39301	0.22404	0.67023	-5.91335
Q6PIF6-1	MYO7B	0.0535436	3.23596	0.270476	0.797915	0.950557	-5.91363
Q9H3M7	TXNIP; LOC101060503	-0.0293571	3.26736	-0.154286	0.883593	0.970078	-5.91382
Q6P3S6	FBXO42	-0.0944095	3.17431	-1.59079	0.174269	0.631933	-5.91404
Q9GZS3	WDR61	0.0604776	3.18241	2.16884	0.0839014	0.514721	-5.91407
Q9UNQ0-1	ABCG2	-0.11453	3.16795	-1.0313	0.351015	0.756743	-5.91548
Q92800	EZH1	0.107376	3.1952	0.994073	0.367119	0.766981	-5.91684
Q02156	PRKCE	-0.0884581	3.22172	-0.542661	0.611335	0.885117	-5.91778
P32314	FOXN2	0.0967104	3.08287	0.647456	0.546702	0.853365	-5.91786
Q6B0I6	KDM4D	0.0109704	3.05264	0.0549564	0.958363	0.9902	-5.91836
P04150	NR3C1	-0.103732	3.16689	-1.73	0.145946	0.596993	-5.91843
Q6UXV4	APOOL	0.120443	3.09554	1.3786	0.228157	0.674583	-5.91876
Q96BF3	TMIGD2	-0.0748864	3.1377	-0.44872	0.672952	0.9075	-5.91916
Q8WZ60	KLHL6	0.0901014	3.14196	0.436608	0.68113	0.911371	-5.92014
Q8NCC3	PLA2G15	0.113606	3.17411	1.00571	0.362019	0.76296	-5.923
A9UHW6	MIF4GD	0.217744	3.21676	1.79644	0.134115	0.577826	-5.92338
Q7Z3C6	ATG9A	-0.147075	3.15935	-1.20271	0.284448	0.714199	-5.92355
Q8IUD2-1	ERC1	-0.0558463	3.18004	-2.15676	0.0851721	0.518123	-5.92399
Q8WVL7	ANKRD49	-0.0970529	3.20955	-1.49876	0.195925	0.65187	-5.92434
Q9UJW8	ZNF180	-0.0491871	3.19195	-0.256769	0.807883	0.95243	-5.92457
Q9P2X0-2	DPM3	-0.0969256	3.17048	-0.436529	0.681183	0.911371	-5.92519
Q5T0B9	ZNF362	0.139153	3.20337	0.895071	0.412925	0.786169	-5.9252
Q96JP0	FEM1C	-0.110615	2.98146	-1.08473	0.328947	0.741627	-5.92569
Q9BY32-1	ITPA	-0.109402	3.23429	-1.86006	0.123705	0.568177	-5.9257
Q9BTE0	NAT9	0.103026	3.19552	0.83004	0.445402	0.804522	-5.92761
Q9UBK9	UXT	-0.120601	3.13903	-0.723898	0.502494	0.833107	-5.92817
Q9GZU3	TMEM39B	0.0991051	3.20228	0.591828	0.580448	0.872194	-5.92829
Q7Z340	ZNF551	-0.125492	3.17075	-0.9524	0.385869	0.776169	-5.92894
Q9BT49	THAP7	0.100673	3.23405	0.507922	0.633735	0.893514	-5.92943
Q9H5J0	ZBTB3	-0.118022	3.1135	-0.673888	0.531128	0.845038	-5.93005
Q9Y624	F11R	0.0744085	3.14348	0.386407	0.715549	0.926742	-5.93008
Q96HI0	SENP5	0.115107	3.14866	1.2915	0.254599	0.696387	-5.93128
Q13637	RAB32	0.0557225	3.15051	2.1712	0.0836554	0.514721	-5.93168
O00512	BCL9; LOC101060700	-0.0766194	3.19572	-1.9232	0.114196	0.561599	-5.9318
Q9H400	LIME1	-0.140916	3.21995	-1.1579	0.30068	0.722854	-5.9322
Q07817-1	BCL2L1	0.0664941	3.17377	1.90045	0.11753	0.565114	-5.93227
Q6DKJ4	NXN	0.120554	3.27428	0.830394	0.44522	0.804522	-5.93285
Q9Y3B6	EMC9	0.0867287	3.18434	0.439632	0.679083	0.910921	-5.93292
Q9C0D3	ZYG11B	0.122557	3.19917	1.28271	0.257421	0.697998	-5.93329
Q8IUX1-1	TMEM126B	0.122901	3.11663	0.811138	0.455198	0.80712	-5.93382
Q15973-4	ZNF124	0.124908	3.16751	0.964824	0.380199	0.77366	-5.93392
O60610-1	DIAPH1	0.0525517	3.15795	2.74007	0.0420905	0.443978	-5.93422
Q96G46	DUS3L	0.0657208	3.18743	2.03872	0.0987199	0.541776	-5.93538
O95822	MLYCD	0.0695807	3.21268	0.402344	0.704533	0.923339	-5.93625
P39019	RPS19	-0.0699065	3.19866	-2.33925	0.0679912	0.49081	-5.93698
Q99708-1	RBBP8	0.10812	3.16015	1.47742	0.201307	0.655037	-5.93731
Q86U42-1	PABPN1	-0.0665145	3.20151	-1.90832	0.116366	0.564962	-5.93732
Q96TC7	FAM82A2; RMDN3	0.0918394	3.18928	2.13446	0.0875708	0.521719	-5.93791
Q96RR1-1	C10orf2; TWNK	-0.0431618	3.14801	-0.205725	0.845353	0.961935	-5.93835
O95503	CBX6	-0.0962328	3.21467	-0.648861	0.545867	0.853365	-5.9386
Q9NZN4	EHD2	0.109607	3.12529	1.4432	0.210245	0.661857	-5.93865
Q8NCN2	ZBTB34	-0.107393	3.18584	-0.82184	0.449632	0.806995	-5.93878
Q96CM3	RPUSD4	-0.108676	3.10475	-1.54098	0.185681	0.64516	-5.94019
Q9H2H8-1	PPIL3	-0.0972766	3.20342	-2.0782	0.0939508	0.530113	-5.94054
P11172	UMPS	0.0610731	3.18208	2.37936	0.0647407	0.48467	-5.94179
O75145-1	PPFIA3	0.059327	3.16737	0.312278	0.767795	0.942376	-5.94184
Q96AG3	SLC25A46	0.127871	3.11572	0.946867	0.388416	0.776359	-5.9427
O15379	HDAC3	-0.0847585	3.20322	-1.84236	0.126514	0.570573	-5.94335
Q3KNV8-1	PCGF3	0.0167771	3.14253	0.0830035	0.937162	0.985492	-5.94369
P17535	JUND	0.106666	3.18507	1.28428	0.256914	0.697998	-5.94434
P25490	YY1	-0.0561855	3.20474	-2.14845	0.0860581	0.519726	-5.94441
Q8N442	GUF1	0.113694	3.17501	1.44977	0.208499	0.661857	-5.94453
Q6XUX3-1	DSTYK	0.10527	3.13924	0.797622	0.462303	0.810591	-5.94478
Q6AZZ1	TRIM68	0.0324522	3.1964	0.17584	0.867518	0.96607	-5.94538
Q9H1D9	POLR3F	0.104993	3.16788	1.72182	0.147475	0.598674	-5.94572
P81274	GPSM2	-0.120096	3.09745	-0.949063	0.387404	0.776325	-5.94585
Q9NTK5-1	OLA1	-0.088567	3.20859	-2.50917	0.05533	0.467784	-5.94642
Q69YL0	LOC152217; NCBP2-AS2	-0.121622	3.21577	-1.01661	0.357297	0.761076	-5.9466
P78560	CRADD	-0.137206	3.18039	-1.21235	0.281061	0.714199	-5.94748
Q15075	EEA1	0.0548806	3.18895	2.57078	0.0513972	0.461443	-5.94793
Q9H6X2	ANTXR1	0.108904	3.17337	0.876642	0.421935	0.792296	-5.9482
Q9UHB6-4	LIMA1	0.0820411	3.18783	2.18507	0.0822266	0.511946	-5.94903
Q9ULD2-1	MTUS1	0.0701809	3.15892	0.369855	0.727075	0.929106	-5.94904
Q9Y421-1	FAM32A	0.106313	3.21646	1.45587	0.206891	0.659522	-5.9497
Q9Y4E1	FAM21C; WASHC2C	-0.0699964	3.10996	-0.325241	0.758546	0.939699	-5.95074
Q9HCU5	PREB	0.100482	3.19684	1.97397	0.107103	0.556187	-5.95082
Q9BS16	CENPK	0.153985	3.13393	1.54797	0.184035	0.643855	-5.95113
Q9BZ72	PITPNM2	0.0468073	3.17486	0.199006	0.850323	0.963212	-5.95127
[truncated: 5,097 more rows]
