# Supplementary material for: Dual CARM1-and IKZF3-targeting: A novel approach to multiple myeloma therapy synergy between CARM1 inhibition and IMiDs
Source: Mol Ther Oncol. 2025 Feb 20;33(1):200952. doi: 10.1016/j.omton.2025.200952 (PMC11930131; doi:10.1016/j.omton.2025.200952)
Supplement: Table S2. Raw proteomics data for the 24-h time point corresponding to 074 treatment of MOLT4 cells — Multiplexed quantitative proteomics experiment used for assessing protein abundance changes in response to degrader treatment. [file mmc3.xlsx]

## Sheet: Supp Table 2-074 proteomics-24 
	ID	logFC	AveExpr	t	P.Value	adj.P.Val	B
Q5JSP0-1	FGD3	-3.7385	2.50784	-117.356	1.43006e-09	1.01477e-05	10.3471
Q13422	IKZF1	-3.18463	2.7919	-95.2436	3.93868e-09	1.39744e-05	10.0895
O60711-1	LPXN	-2.2493	2.76961	-58.3081	4.25671e-08	0.000100685	8.49492
P21333	FLNA	0.33728	3.24259	41.5899	2.18874e-07	0.000221875	7.98976
P18206	VCL	1.0381	3.2987	37.9467	3.41162e-07	0.000268988	7.87815
O95785-3	WIZ	-1.06757	3.05677	-34.2861	5.57377e-07	0.000376502	7.37695
Q9Y6K5	OAS3	0.853592	3.2755	33.9613	5.83641e-07	0.000376502	7.34239
Q96JP5-1	ZFP91	-3.4854	2.66413	-51.8527	7.51816e-08	0.000133372	7.25166
P20591	MX1	-0.764048	3.08727	-32.1771	7.5769e-07	0.000448047	7.09672
Q9UKT9-1	IKZF3	-3.33899	2.75522	-43.7767	1.70765e-07	0.000201958	6.89787
P0CG12	CHTF8	2.84916	3.05381	44.6532	1.5513e-07	0.000201958	6.72133
P98155-1	VLDLR	1.37329	3.2863	29.9859	1.06549e-06	0.000581593	6.63549
Q96CX6	LRRC58	-2.48461	2.56364	-38.4866	3.1861e-07	0.000268988	6.53083
P30291-1	WEE1	-0.810177	2.94779	-27.8113	1.5328e-06	0.000718411	6.38889
P12814-1	ACTN1	1.13175	3.3288	27.4949	1.61987e-06	0.000718411	6.25304
Q15004-1	KIAA0101; PCLAF	-0.839136	3.06715	-24.1925	3.00317e-06	0.00106638	5.70149
P28749-1	RBL1	-0.554757	3.06228	-23.8759	3.20003e-06	0.00108131	5.62489
P08133-1	ANXA6	0.286891	3.21965	26.6072	1.89792e-06	0.000792213	5.58463
Q13423	NNT	0.631414	3.25812	24.216	2.98914e-06	0.00106638	5.52205
Q8NCL4	GALNT6	0.688314	3.20344	23.0214	3.81429e-06	0.00112965	5.4838
P12829	MYL4	1.08376	3.30803	22.9315	3.88683e-06	0.00112965	5.46479
P35221	CTNNA1	0.707031	3.26369	22.7605	4.0295e-06	0.00112965	5.42527
P50542-1	PEX5	-0.912129	3.01065	-22.4574	4.29828e-06	0.00112965	5.36518
Q96PP9	GBP4	0.636788	3.23948	22.4576	4.29806e-06	0.00112965	5.33088
Q16527	CSRP2	2.02677	3.30339	29.4016	1.17178e-06	0.000593923	5.326
P50454	SERPINH1	0.96599	3.28713	22.0326	4.71218e-06	0.00115736	5.25848
Q9BQP7	C20orf72; MGME1	0.728909	3.29062	22.0154	4.72989e-06	0.00115736	5.25478
P49748-1	ACADVL	0.691115	3.26521	21.4325	5.38191e-06	0.00123194	5.11663
P10809	HSPD1	0.370092	3.21358	24.1884	3.00559e-06	0.00106638	5.0801
Q9HBE1-1	PATZ1	-1.28037	2.9819	-21.5629	5.22712e-06	0.00123194	5.00508
Q8TD30-1	GPT2	0.785614	3.24062	20.3526	6.90083e-06	0.00136571	4.8933
Q12882-1	DPYD	0.526809	3.32603	20.3663	6.87866e-06	0.00136571	4.84651
Q9BR76	CORO1B	0.990802	3.2978	20.1732	7.20084e-06	0.00136571	4.84478
Q9BZL1	UBL5	-0.63567	3.07247	-19.9997	7.506e-06	0.00136571	4.80476
P52333-1	JAK3	-0.440567	3.12352	-20.5652	6.56465e-06	0.00136571	4.78809
Q9NWK9	ZNHIT6	-0.502315	3.07001	-20.2768	7.0258e-06	0.00136571	4.7212
P35270	SPR	1.19107	3.25156	20.0698	7.38087e-06	0.00136571	4.65367
Q9Y617-1	PSAT1	0.389881	3.19564	20.1399	7.25827e-06	0.00136571	4.56337
P00367	GLUD1	0.357678	3.25147	19.8521	7.77796e-06	0.00137981	4.50168
Q01082-1	SPTBN1	0.171017	3.21364	22.7318	4.05407e-06	0.00112965	4.36781
Q96C36	PYCR2	0.480987	3.24704	18.6711	1.04412e-05	0.00160462	4.35014
P55809	OXCT1	0.366622	3.23066	19.3828	8.72498e-06	0.00151006	4.29222
Q99541	PLIN2	-1.01329	3.08721	-18	1.24447e-05	0.00174278	4.29184
O75874	IDH1	0.344221	3.22785	18.9993	9.60363e-06	0.00158797	4.23212
Q9H845	ACAD9	0.435567	3.23515	18.6808	1.0415e-05	0.00160462	4.23098
Q9Y4C1	KDM3A	0.405424	3.32147	18.6021	1.06281e-05	0.00160462	4.22621
Q6NUK1	SLC25A24	0.809244	3.23214	17.9756	1.25256e-05	0.00174278	4.22347
P10914	IRF1	-1.19151	3.01531	-18.0608	1.2245e-05	0.00174278	4.19009
O60313-2	OPA1	0.414059	3.21729	18.3067	1.14764e-05	0.00169659	4.05152
Q9NSP4-1	CENPM	-1.08882	3.01633	-17.148	1.56985e-05	0.00195191	4.05014
Q9UDR5	AASS	0.580686	3.23527	17.0494	1.61379e-05	0.00195191	4.01773
P01106	MYC	-0.944977	2.9471	-16.9111	1.67794e-05	0.00195191	4.00371
Q9BRK5-1	SDF4	0.804808	3.31319	16.7419	1.76062e-05	0.00198308	3.95053
P50213-1	IDH3A	0.368969	3.24043	17.225	1.53654e-05	0.00195191	3.84053
P49419	ALDH7A1	0.403562	3.25234	16.9236	1.67199e-05	0.00195191	3.83788
P08648	ITGA5	1.30275	3.29217	16.4192	1.93237e-05	0.00210955	3.82894
P28907	CD38	0.496209	3.29173	16.6714	1.79654e-05	0.00199192	3.77874
P00505	GOT2	0.395488	3.23663	17.0519	1.61263e-05	0.00195191	3.73689
Q9P2B4	CTTNBP2NL	0.945137	3.2446	15.9672	2.2082e-05	0.00230711	3.73336
Q9Y250	LZTS1	0.583586	3.22296	15.6382	2.43897e-05	0.00239779	3.62109
O75153	CLUH; KIAA0664	-0.409169	3.07757	-16.7616	1.75077e-05	0.00198308	3.60933
O94782	USP1	-0.400815	3.11984	-16.1576	2.08659e-05	0.0022434	3.60545
Q12899	TRIM26	-0.388527	3.14248	-15.927	2.23491e-05	0.00230711	3.5249
P55008-1	AIF1	1.8588	3.39427	18.9914	9.62268e-06	0.00158797	3.48474
P13639	EEF2	-0.176144	3.15563	-18.8299	1.00252e-05	0.00160462	3.47155
P28331-1	NDUFS1	0.470482	3.25427	15.801	2.32134e-05	0.00232003	3.41746
O43683	BUB1	-0.325428	2.95491	-15.9066	2.24863e-05	0.00230711	3.39902
Q8NHV1	GIMAP7	-0.948059	3.18131	-15.1189	2.86542e-05	0.00262767	3.39353
Q92614-1	MYO18A	0.217908	3.23326	16.9164	1.67543e-05	0.00195191	3.3559
P11310-1	ACADM	0.460803	3.25079	15.5556	2.50148e-05	0.00239871	3.32643
Q8WWP7	GIMAP1	-0.664659	3.07436	-14.6746	3.30306e-05	0.0027903	3.3262
Q9NUB1	ACSS1	0.587575	3.27155	15.2137	2.78124e-05	0.00262767	3.30841
P17844	DDX5	-0.307563	3.13298	-17.2629	1.52046e-05	0.00195191	3.30372
Q53RE8	ANKRD39	-1.03654	3.05747	-15.0377	2.93991e-05	0.00264071	3.27786
P21926	CD9	0.626414	3.38543	14.5918	3.39328e-05	0.00280557	3.26614
P41134	ID1	-1.81568	2.87886	-17.8447	1.29721e-05	0.0017702	3.18809
Q9UGP4	LIMD1	-0.725685	3.10507	-14.2095	3.85033e-05	0.00289916	3.18261
Q6NVY1	HIBCH	0.482266	3.25563	14.5856	3.40021e-05	0.00280557	3.15341
P53007	SLC25A1	0.639402	3.26145	14.1957	3.86824e-05	0.00289916	3.15231
Q9BVP2	GNL3	-0.3768	3.11828	-15.6012	2.46673e-05	0.00239779	3.13842
Q9NVN8	GNL3L	-0.477011	3.06896	-14.7107	3.26465e-05	0.0027903	3.12387
P55083	MFAP4	0.773026	3.18293	14.2156	3.84245e-05	0.00289916	3.11047
Q9H2U2	PPA2	0.325271	3.25605	15.112	2.87165e-05	0.00262767	3.101
Q9Y277	VDAC3	0.477905	3.20193	14.8883	3.0832e-05	0.00272142	3.08547
O95202-1	LETM1	0.396751	3.2445	15.0936	2.88836e-05	0.00262767	3.07051
P11802	CDK4	-0.582333	3.04291	-14.26	3.78594e-05	0.00289916	3.0692
Q9H4G0-1	EPB41L1	1.13207	3.33929	13.9904	4.14573e-05	0.00306439	3.06385
P33552	CKS2	-0.650817	3.01957	-13.8813	4.30281e-05	0.0031477	3.03617
Q71RC2	LARP4	-0.480678	3.10067	-14.3415	3.68463e-05	0.00289916	3.01011
P04818	TYMS	-0.314558	3.16768	-14.7638	3.20905e-05	0.00277701	3.0081
Q16822-1	PCK2	0.924103	3.27788	13.841	4.3627e-05	0.00315895	2.99573
P12694	BCKDHA	0.522805	3.24308	13.7248	4.54101e-05	0.00323756	2.9699
O75643-1	SNRNP200	-0.162548	3.1631	-17.2198	1.53875e-05	0.00195191	2.96428
P04035-1	HMGCR	-0.959452	2.6699	-13.483	4.94093e-05	0.00337412	2.93432
P0DJD0	RGPD1	-0.647156	3.13546	-13.4848	4.93774e-05	0.00337412	2.92414
P98179	RBM3	-0.659244	3.0598	-14.3466	3.67835e-05	0.00289916	2.92222
Q96HC4	PDLIM5	-0.339382	3.14419	-14.4949	3.50272e-05	0.00285693	2.9128
P38117	ETFB	0.35005	3.23781	14.3097	3.72375e-05	0.00289916	2.89146
Q9NXF7	DCAF16	-0.636979	3.11924	-13.2901	5.29063e-05	0.00340768	2.83853
P30038	ALDH4A1	0.604157	3.22789	13.1848	5.4939e-05	0.00340768	2.80888
Q99081-1	TCF12	-0.622976	3.09205	-13.6341	4.68626e-05	0.00329245	2.76536
Q96CG8	CTHRC1	1.04872	3.26736	13.0257	5.81939e-05	0.00342896	2.74972
P21912	SDHB	0.566949	3.25982	13.2471	5.37256e-05	0.00340768	2.71169
P36551	CPOX	0.445754	3.25185	13.3539	5.17171e-05	0.00339801	2.69353
P82673-1	MRPS35	0.458618	3.22967	13.1342	5.59517e-05	0.00340768	2.6915
Q16891-2	IMMT	0.424445	3.22844	14.8648	3.10647e-05	0.00272142	2.68664
Q8NCN5	PDPR	0.471327	3.24689	13.4372	5.02142e-05	0.00337412	2.67945
Q13813-2	SPTAN1	0.728215	3.28523	12.6987	6.56407e-05	0.00354512	2.65528
O14908-1	GIPC1	0.629636	3.26906	12.6782	6.61458e-05	0.00354512	2.6178
Q16352	INA	-0.490789	3.12099	-12.9712	5.93629e-05	0.00345278	2.61262
Q15120-1	PDK3	0.640161	3.27924	12.6882	6.58998e-05	0.00354512	2.60472
P34897-1	SHMT2	0.465217	3.23582	14.1856	3.88135e-05	0.00289916	2.602
Q9H9B1	EHMT1	-0.282354	3.14632	-13.7112	4.56251e-05	0.00323756	2.56823
Q6YN16	HSDL2	0.350787	3.25637	13.4036	5.08135e-05	0.00337412	2.56356
O43674-1	NDUFB5	0.588327	3.24346	12.4073	7.32611e-05	0.00363406	2.52442
P26440	IVD	0.421324	3.23782	13.3266	5.22223e-05	0.00339972	2.51798
P16284	PECAM1	0.637266	3.26423	12.7862	6.3541e-05	0.00354512	2.49262
Q9UKD2	MRTO4	-0.294752	3.11586	-13.4	5.0878e-05	0.00337412	2.49094
O75794	CDC123	-0.550995	3.09525	-13.042	5.78497e-05	0.00342896	2.48452
Q16836-1	HADH	0.476245	3.24526	13.0134	5.8455e-05	0.00342896	2.46891
Q99741	CDC6	-0.462898	3.07625	-12.4613	7.17705e-05	0.0036021	2.46484
O14757	CHEK1	-0.455396	3.15756	-13.2208	5.4234e-05	0.00340768	2.46202
P05091	ALDH2	0.503365	3.27907	12.3438	7.50591e-05	0.00363406	2.46155
O75027-1	ABCB7	0.509065	3.21028	12.318	7.58049e-05	0.00363406	2.43917
Q92665	MRPS31	0.449274	3.22624	12.5081	7.05113e-05	0.00359963	2.42464
Q8N6I1-1	EID2	-1.30646	2.68088	-12.9448	5.9939e-05	0.00345794	2.41659
P98082	DAB2	1.31991	3.30519	13.1847	5.49417e-05	0.00340768	2.40379
P22570	FDXR	0.503274	3.27056	12.5541	6.92972e-05	0.00359963	2.3911
P00966	ASS1	0.36329	3.25797	13.0127	5.84701e-05	0.00342896	2.3594
Q96I99-1	SUCLG2	0.367698	3.24329	12.6667	6.64292e-05	0.00354512	2.35613
Q96D46	NMD3	-0.469703	3.11089	-13.1275	5.60856e-05	0.00340768	2.34647
O75044	SRGAP2	0.478636	3.25086	12.1267	8.16222e-05	0.00375059	2.34015
Q9P0K7-1	RAI14	0.773236	3.2856	11.8397	9.1387e-05	0.00385541	2.31565
Q05932-1	FPGS	-0.530918	3.11618	-12.0573	8.3864e-05	0.00376645	2.31064
Q8TAP9	MPLKIP	2.33393	3.11709	15.8665	2.2759e-05	0.00230711	2.30866
P53597	SUCLG1	0.350105	3.24768	12.7225	6.5063e-05	0.00354512	2.30219
Q9Y496	KIF3A	-0.562403	3.10994	-11.9405	8.78057e-05	0.00385541	2.29163
Q8N0Y2-1	ZNF444	-0.618374	3.05982	-11.7435	9.49708e-05	0.0039181	2.27827
Q16698	DECR1	0.40472	3.24843	12.6608	6.65757e-05	0.00354512	2.2672
Q96BR5	SELRC1; COA7	0.409483	3.21171	12.5345	6.98096e-05	0.00359963	2.26601
Q7L5Y9-1	MAEA	-0.342681	3.12992	-12.772	6.38759e-05	0.00354512	2.26293
Q5JSZ5-1	PRRC2B	-0.512762	3.07682	-12.454	7.19699e-05	0.0036021	2.26141
Q92794	KAT6A	-0.317985	3.0882	-12.646	6.69457e-05	0.00354512	2.25304
Q16763	UBE2S	-0.374988	2.98902	-12.3017	7.62807e-05	0.00363406	2.24295
Q9ULX3	NOB1	-0.308228	3.12763	-12.5392	6.96858e-05	0.00359963	2.23859
O14727	APAF1	0.414482	3.25383	12.4499	7.20825e-05	0.0036021	2.2262
Q9HAV7	GRPEL1	0.448966	3.23187	12.5257	7.0042e-05	0.00359963	2.2006
Q53EZ4-1	CEP55	0.463796	3.2126	12.3495	7.48952e-05	0.00363406	2.18718
Q16773	CCBL1; KYAT1	0.758513	3.25095	11.4578	0.000106654	0.00410613	2.16325
O75496	GMNN	-0.441882	3.07706	-12.0912	8.27585e-05	0.00375059	2.14116
Q16850-1	CYP51A1	0.813934	3.20476	12.131	8.14845e-05	0.00375059	2.12652
Q02252	ALDH6A1	0.57107	3.26374	11.7846	9.34209e-05	0.0038767	2.0983
Q9H9B4	SFXN1	0.37899	3.2196	12.1632	8.04729e-05	0.00375059	2.06916
O95361-1	TRIM16	0.598673	3.27527	11.2635	0.000115589	0.00420627	2.06579
P22033	MUT	0.379293	3.24095	11.8687	9.03412e-05	0.00385541	2.06346
Q86W92-1	PPFIBP1	0.70271	3.21457	11.3224	0.000112789	0.00420627	2.05877
Q9BYD6	MRPL1	0.344644	3.22757	11.8898	8.95884e-05	0.00385541	2.05797
Q86VI3	IQGAP3	0.593253	3.25048	11.1928	0.000119063	0.0042887	2.04946
Q6IQ49-1	SDE2	-0.376278	3.10587	-11.8281	9.18118e-05	0.00385541	2.03996
P23229-1	ITGA6	1.0548	3.24179	11.5122	0.000104304	0.00410613	2.03962
Q8NFZ0-1	FBXO18	0.933335	3.17143	11.1167	0.000122938	0.00436183	2.02233
Q9BTZ2	DHRS4	0.327194	3.23363	11.943	8.77197e-05	0.00385541	2.01928
Q8N4T8	CBR4	0.443211	3.23299	11.2729	0.000115136	0.00420627	1.98194
P17480-1	UBTF	-0.272592	3.13828	-13.1226	5.61864e-05	0.00340768	1.97375
P35241-1	RDX	0.338523	3.21801	11.6453	9.88067e-05	0.00399596	1.95531
Q9ULT8	HECTD1	-0.244027	3.12927	-12.3392	7.51926e-05	0.00363406	1.95411
O75390	CS	0.377466	3.24078	12.2557	7.76441e-05	0.00367308	1.95319
P00374	DHFR; DHFRP1	-0.325317	3.16991	-12.0843	8.29823e-05	0.00375059	1.94903
Q9NR19-1	ACSS2	0.902014	3.31469	10.9044	0.000134585	0.00456945	1.93971
Q9NZ72	STMN3	-0.682708	3.19831	-10.8767	0.0001362	0.00458046	1.93026
Q9BZ67	FRMD8	-0.603867	3.04491	-10.8832	0.00013582	0.00458046	1.91929
P49588	AARS	0.340538	3.23934	13.4687	4.96588e-05	0.00337412	1.91829
Q15031	LARS2	0.370545	3.21393	11.6377	9.91107e-05	0.00399596	1.91675
P37840-1	SNCA	0.657397	3.2328	10.991	0.000129684	0.00451098	1.88404
Q9UGL1-1	KDM5B	0.98909	3.33293	11.2357	0.00011694	0.00423369	1.88083
P15923-2	TCF3	-0.529912	3.10739	-11.1269	0.00012241	0.00436183	1.8786
Q96CM8	ACSF2	0.500472	3.23702	11.2992	0.000113884	0.00420627	1.87615
Q8TBC5	ZSCAN18	-0.878688	3.07588	-10.6875	0.000147882	0.00474827	1.85139
Q9NYK5-1	MRPL39	0.271672	3.2137	11.8784	8.99934e-05	0.00385541	1.84452
P30084	ECHS1	0.397568	3.22787	11.2729	0.000115138	0.00420627	1.8426
Q6NXE6-1	ARMC6	-0.421232	3.13149	-11.7021	9.65658e-05	0.00396087	1.83385
O94953	KDM4B	0.561126	3.3111	11.4356	0.00010763	0.00410613	1.83235
P36871-1	PGM1	-0.288348	3.18148	-12.8165	6.28343e-05	0.00354512	1.83121
P36957	DLST	0.423405	3.26349	11.5956	0.000100817	0.00401908	1.82875
Q14693-1	LPIN1	-0.448952	3.02696	-10.9284	0.000133209	0.00454447	1.81851
Q9HA77	CARS2	0.356778	3.20177	11.2664	0.00011545	0.00420627	1.81503
Q9Y305-1	ACOT9	0.468455	3.2486	10.8463	0.000138006	0.0045976	1.81308
P05166-1	PCCB	0.618417	3.25053	10.7675	0.0001428	0.00466963	1.79085
Q15560	TCEA2	0.601722	3.22523	10.5348	0.000158192	0.00486815	1.77135
P62263	RPS14	-0.338409	3.13679	-11.8392	9.14069e-05	0.00385541	1.76816
Q5HYK3-1	COQ5	0.59559	3.24372	10.6718	0.000148904	0.00475957	1.76648
P46379-1	BAG6	-0.412157	3.11912	-11.791	9.3184e-05	0.0038767	1.76284
O95864	FADS2	0.522057	3.19236	10.5821	0.00015491	0.00482125	1.75517
P19404	NDUFV2	0.553239	3.27711	10.596	0.000153957	0.00481268	1.73742
Q9BY44-1	EIF2A	-0.219796	3.14979	-12.3008	7.63071e-05	0.00363406	1.73481
O15234	CASC3	-0.481121	3.09709	-10.6936	0.000147484	0.00474827	1.72335
P24539	ATP5F1	0.499522	3.24225	11.6118	0.000100157	0.00401533	1.71923
P35251-1	RFC1	0.275699	3.15084	11.8279	9.18213e-05	0.00385541	1.69552
Q8TCY9	URGCP	-0.432708	3.1056	-10.6459	0.000150611	0.00477991	1.68638
Q9UPT9-1	USP22	-0.433809	3.01488	-10.6417	0.000150888	0.00477991	1.68039
Q10713	PMPCA	0.308389	3.23097	11.368	0.000110675	0.00417741	1.67959
Q15208	STK38	0.451515	3.2486	11.0406	0.00012697	0.00444565	1.67295
P21359-1	NF1	0.305661	3.23583	11.4907	0.000105223	0.00410613	1.67173
O14672	ADAM10	-0.445258	3.13073	-11.3162	0.00011308	0.00420627	1.64712
P08243-1	ASNS	0.464616	3.21744	11.0532	0.000126294	0.00444565	1.63553
Q12846	STX4	0.478515	3.21169	10.6052	0.000153333	0.00481268	1.62895
Q9NZJ0	DTL	-0.3919	3.04337	-10.8068	0.000140386	0.00461195	1.62517
P37802	TAGLN2	-0.511205	3.1257	-10.9399	0.000132552	0.0045439	1.61621
P24752	ACAT1	0.296255	3.24075	11.4706	0.000106095	0.00410613	1.61192
Q53H47	SETMAR	-0.315685	3.12369	-10.9522	0.000131852	0.00454185	1.59377
Q9GZT9-1	EGLN1	0.427952	3.33622	11.0367	0.00012718	0.00444565	1.59097
P0C7P0	CISD3	0.601001	3.24303	10.148	0.000188416	0.00532669	1.57586
P05556-1	ITGB1	0.492336	3.25883	11.4769	0.00010582	0.00410613	1.57503
Q9UBU8-2	MORF4L1	-0.308817	3.05414	-10.8542	0.000137531	0.0045976	1.55806
Q9H5N1	RABEP2	-0.393132	3.21633	-10.5114	0.000159848	0.00486815	1.55632
P15918	RAG1	-0.83162	3.10435	-9.99189	0.000202546	0.00561432	1.5321
P25705-1	ATP5A1	0.310752	3.23156	12.1231	8.17373e-05	0.00375059	1.49438
Q8IYQ7	THNSL1	0.493776	3.23275	10.276	0.000177702	0.00516753	1.49318
P32322	PYCR1	0.69405	3.26059	10.8296	0.000139005	0.00460926	1.47085
O95905	ECD	-0.401315	3.06529	-10.5163	0.000159495	0.00486815	1.46866
Q9NSI8-1	SAMSN1	0.395102	3.19001	10.3676	0.000170481	0.00506164	1.45034
Q8TDZ2	MICAL1	0.419384	3.23335	10.1961	0.0001843	0.00526205	1.4234
Q9NTZ6	RBM12	-0.212462	3.16293	-11.4361	0.000107609	0.00410613	1.41135
Q9H300	PARL	0.576428	3.22294	9.74764	0.000227291	0.00596965	1.39335
Q9BTY7	FAM203B; FAM203A; HGH1	-0.399691	3.09771	-10.2672	0.000178417	0.00516753	1.38816
P43007-1	SLC1A4	0.39609	3.25552	10.3577	0.000171247	0.00506319	1.38753
P11169	SLC2A3	0.836362	3.41542	9.65263	0.000237884	0.00604508	1.38544
P09525	ANXA4	0.233687	3.22798	11.1652	0.000120449	0.0043167	1.38005
Q92900	UPF1	-0.18709	3.15264	-12.0155	8.52515e-05	0.00380468	1.37524
O95140	MFN2	-0.325941	3.05666	-10.4747	0.000162483	0.00488152	1.35857
P16150	SPN; LOC101929889; LOC105369261	-0.554378	3.31177	-9.64921	0.000238276	0.00604508	1.35609
P49821	NDUFV1	0.388398	3.24545	10.4942	0.000161074	0.00488152	1.31764
P61247	RPS3A	-0.227648	3.14647	-11.8576	9.07387e-05	0.00385541	1.30595
Q96DX7	TRIM44	-1.13465	2.94333	-9.94057	0.000207467	0.00564201	1.29954
Q9HAW4	CLSPN	-0.283037	3.13846	-10.6951	0.000147388	0.00474827	1.28775
Q96EI5	TCEAL4	0.605393	3.2321	10.2139	0.00018281	0.00526205	1.28495
Q8IYB4-1	PEX5L	-0.31778	3.16759	-10.562	0.000156295	0.0048431	1.27806
Q8NBU5	ATAD1	0.259496	3.18517	10.5131	0.000159722	0.00486815	1.25686
O75410-1	TACC1	-0.347916	3.13481	-10.8125	0.000140035	0.00461195	1.24934
O43823	AKAP8	-0.285952	3.15671	-10.6299	0.000151671	0.00478338	1.23561
Q9BT23	LIMD2	-0.385013	3.15309	-9.80103	0.000221586	0.00586706	1.21569
O75081	CBFA2T3	-0.551146	3.0986	-9.35321	0.000275359	0.00645295	1.18777
P49321	NASP	-0.146106	3.18221	-12.1073	8.22402e-05	0.00375059	1.1754
Q96NT0	CCDC115	-0.511414	3.08335	-9.33201	0.00027827	0.00645295	1.1704
Q9NUQ8	ABCF3	-0.390046	3.14783	-10.318	0.000174347	0.00509121	1.15207
O75976	CPD	-0.366116	3.10535	-10.4671	0.000163038	0.00488152	1.14116
Q96DA6	DNAJC19	0.395445	3.21266	9.95843	0.000205738	0.00564201	1.13567
P16989-1	CSDA; YBX3	-0.504856	3.10368	-9.37149	0.000272876	0.00645295	1.12715
Q9Y2Y9	KLF13	-0.583791	3.125	-9.1479	0.000305171	0.00668362	1.11457
Q6PI26	SHQ1	-0.717907	3.05872	-9.20348	0.000296735	0.00661463	1.11075
Q06945	SOX4	-0.388016	3.14758	-9.90369	0.000211091	0.00570342	1.1105
Q9UHK0	NUFIP1	-0.415238	3.066	-9.70356	0.000232134	0.00599762	1.10404
Q96IU2	ZBED3	-0.549541	3.12497	-9.12444	0.000308818	0.00668569	1.08683
Q96A26	FAM162A	0.751713	3.39656	10.0461	0.0001975	0.00551773	1.08449
P07237	P4HB	0.173731	3.24785	11.639	9.90588e-05	0.00399596	1.0831
Q9UKS7-1	IKZF2	-0.526788	3.1823	-9.31916	0.000280053	0.00647315	1.08209
Q9UK97	FBXO9	-0.635347	3.0701	-9.07331	0.000316948	0.00673939	1.07843
Q9HAU0-1	PLEKHA5	0.385963	3.21763	9.48162	0.00025848	0.00638638	1.07607
Q6P2H3-1	CEP85	-0.418641	3.1567	-9.4255	0.0002657	0.00641035	1.07376
P51948-1	MNAT1	-0.40451	3.13912	-9.47595	0.000259199	0.00638638	1.07037
Q9BWW4	SSBP3	1.28966	3.21904	9.24827	0.000290139	0.00661167	1.06465
Q96KQ7	EHMT2	-0.322394	3.09186	-10.3207	0.000174136	0.00509121	1.05594
Q460N5	PARP14	0.178005	3.1748	10.9749	0.000130578	0.00451992	1.05514
Q9BXJ9	NAA15	-0.128278	3.15138	-11.4931	0.000105118	0.00410613	1.05357
Q5JY77	GPRASP1	0.672405	3.24353	8.96959	0.000334241	0.00680339	1.05033
Q9H0K6	PUS7L	-0.320429	3.13715	-10.0362	0.000198415	0.00552138	1.04657
Q16718	NDUFA5	0.402072	3.24998	9.43103	0.000264978	0.00641035	1.04484
Q9H8U3	ZFAND3	0.555261	3.25312	9.17449	0.000301098	0.00662661	1.03727
Q9Y653	GPR56; ADGRG1	0.46828	3.26763	9.33479	0.000277886	0.00645295	1.0305
O43772	SLC25A20	0.574625	3.21855	9.34034	0.000277122	0.00645295	1.025
O95801	TTC4	-0.281873	3.12856	-9.9463	0.00020691	0.00564201	1.01192
P04114	APOB	0.779409	3.13188	8.86859	0.000352174	0.00698053	1.00216
O75164-1	KDM4A	0.406867	3.19409	9.74126	0.000227984	0.00596965	0.99991
Q9H2K0	MTIF3	0.453139	3.22659	9.17133	0.00030158	0.00662661	0.994767
P61764	STXBP1	0.521013	3.24719	9.44086	0.000263701	0.00641035	0.989697
Q9NP92	MRPS30	0.347612	3.19706	9.43788	0.000264087	0.00641035	0.983119
Q92615	LARP4B	-0.261865	3.18231	-9.87538	0.000213925	0.00572834	0.980818
P17707-1	AMD1	-0.79506	3.07135	-8.8145	0.000362252	0.0070312	0.957837
P82970	HMGN5	0.487312	3.23786	10.1858	0.000185172	0.00526205	0.943414
O43707	ACTN4	0.200356	3.22621	11.3965	0.000109382	0.00415065	0.942287
Q13813-3	SPTAN1	0.247564	3.22963	12.674	6.62503e-05	0.00354512	0.940589
Q8N344	MIER2	-0.509754	3.08562	-8.87334	0.000351306	0.00698053	0.920508
Q9Y692-1	GMEB1	-0.409491	3.17154	-9.01872	0.000325912	0.00680339	0.909829
Q9UL42	PNMA2	0.456843	3.3163	8.96845	0.000334436	0.00680339	0.901497
O00499-10	BIN1	-0.330711	3.14486	-9.52139	0.000253506	0.00631184	0.898714
Q96AC1	FERMT2	0.793259	3.29673	8.68173	0.000388486	0.00712014	0.89515
Q13542	EIF4EBP2	-0.501569	3.16446	-8.8965	0.000347107	0.00693068	0.890106
P41229	KDM5C	0.286349	3.17081	9.90025	0.000211433	0.00570342	0.877378
P15880	RPS2	-0.298545	3.1338	-10.6902	0.000147705	0.00474827	0.872795
Q9UKK3	PARP4	-0.705846	2.92573	-8.72481	0.000379732	0.00708367	0.86922
Q9UI08	EVL	-0.180726	3.21472	-10.3927	0.000168569	0.0050259	0.868505
Q13823	GNL2	-0.51737	3.07272	-9.7304	0.00022917	0.00597865	0.85862
Q8NB37	PDDC1; GATD1	-0.503136	3.07089	-8.79786	0.00036542	0.00706193	0.847339
Q9BSK4	FEM1A	-0.625165	2.93821	-8.82114	0.000360997	0.0070312	0.839678
O00488	ZNF593	-1.01997	3.02753	-8.83314	0.000358741	0.00701274	0.836095
Q5JTZ9	AARS2	0.446261	3.21089	9.52791	0.000252701	0.00631184	0.82794
Q01664	TFAP4	-0.421217	3.0262	-9.09064	0.000314163	0.00673939	0.825926
Q9UIF7-1	MUTYH	0.510513	3.20184	8.67769	0.00038932	0.00712014	0.823765
Q96GA3	LTV1	-0.405681	3.09547	-9.49621	0.000256642	0.0063676	0.823389
Q7Z2T5-1	TRMT1L	0.287719	3.22015	9.70579	0.000231886	0.00599762	0.817305
O43809	NUDT21	-0.417825	3.0629	-9.85979	0.000215504	0.00574893	0.813599
Q9UL63-1	MKLN1	-0.326329	3.11624	-9.20039	0.000297196	0.00661463	0.798812
Q15642	TRIP10	0.630413	3.25535	8.54606	0.000417673	0.00730002	0.795503
Q7Z6I6-1	ARHGAP30	-0.412275	3.11904	-9.64699	0.000238532	0.00604508	0.794207
Q14684	RRP1B	-0.310539	3.1501	-9.62107	0.000241534	0.00609937	0.780419
P42566-1	EPS15	0.204021	3.22563	10.046	0.000197506	0.00551773	0.777344
Q15118	PDK1	0.582564	3.35499	9.02469	0.000324917	0.00680339	0.773247
Q9H6R4-1	NOL6	-0.221277	3.12224	-9.74416	0.000227669	0.00596965	0.772853
Q9Y5N6	ORC6	-0.326893	3.11135	-9.70087	0.000232433	0.00599762	0.770399
Q6ZTW0-1	TPGS1	-0.866096	3.10802	-8.43218	0.000444213	0.00750509	0.769312
Q7Z434	MAVS	0.396101	3.18411	9.08023	0.000315833	0.00673939	0.760237
O75955	FLOT1	0.356621	3.21949	8.89317	0.000347706	0.00693068	0.759089
P45954	ACADSB	0.380602	3.23757	9.07165	0.000317215	0.00673939	0.758491
Q8TEX9-1	IPO4	-0.390626	3.09308	-9.42148	0.000266226	0.00641035	0.757893
O95831-1	AIFM1	0.505977	3.22486	9.68938	0.000233718	0.00600892	0.751094
Q9NZJ6	COQ3	0.416575	3.24403	8.92594	0.000341854	0.00689147	0.746698
O15060	ZBTB39	-1.41371	3.05835	-8.58596	0.000408826	0.00723448	0.734636
Q8NG31-1	CASC5; KNL1	0.293577	3.16521	10.2024	0.000183772	0.00526205	0.732989
Q6IQ23-1	PLEKHA7	-0.29617	3.14378	-9.20775	0.000296097	0.00661463	0.732906
P57105	SYNJ2BP	0.519139	3.23212	8.44627	0.000440822	0.0074964	0.730097
Q14197	ICT1; MRPL58	0.395562	3.24129	8.69474	0.000385816	0.00709262	0.725105
O95298-1	NDUFC2; NDUFC2-KCTD14	0.462275	3.23726	8.76791	0.000371209	0.00706193	0.715295
P30679	GNA15	0.301741	3.29282	9.17097	0.000301634	0.00662661	0.711804
Q96GN5-1	CDCA7L	-0.314006	3.12781	-8.9709	0.000334015	0.00680339	0.690398
Q04837	SSBP1	0.246794	3.24886	9.30716	0.00028173	0.00649078	0.683631
Q13637	RAB32	0.241763	3.19702	9.42018	0.000266397	0.00641035	0.682548
Q92506	HSD17B8	0.494347	3.25634	8.5796	0.000410221	0.00724112	0.678176
O14561	NDUFAB1	0.563195	3.26913	8.99621	0.000329697	0.00680339	0.67617
P06493	CDK1	-0.237228	3.13738	-9.97218	0.000204419	0.00564201	0.674288
Q8N0T1	C8orf59	-0.805087	3.08607	-8.86256	0.000353281	0.00698295	0.664279
P78559-1	MAP1A	-0.211651	3.14989	-10.3368	0.000172875	0.00509014	0.662301
Q9H0U9	TSPYL1	-0.449459	2.90257	-8.42387	0.000446226	0.00752118	0.658493
Q9NPI6	DCP1A	-0.23015	3.17256	-9.37701	0.000272133	0.00645295	0.658387
Q14011	CIRBP	-0.304785	3.182	-9.18367	0.000299709	0.00662661	0.656609
Q9NZM5	GLTSCR2; NOP53	-0.826742	3.03446	-9.2129	0.000295332	0.00661463	0.654202
P16219	ACADS	0.403032	3.29019	8.54078	0.000418861	0.0073028	0.652976
P41440	SLC19A1	-0.696579	3.08809	-8.26876	0.000485907	0.00776575	0.652879
O95716	RAB3D	0.393054	3.21003	8.66005	0.000392982	0.00716863	0.652848
P04179	SOD2	0.307588	3.25412	8.99613	0.00032971	0.00680339	0.647928
O43813	LANCL1	-0.363724	3.15379	-9.09476	0.000313507	0.00673939	0.63458
Q9BXW7	CECR5; HDHD5	0.393879	3.24466	8.71478	0.000381749	0.00708367	0.628713
Q8N9N7	LRRC57	-0.294025	3.13121	-8.94715	0.000338128	0.00683577	0.624466
Q12797	ASPH	0.443878	3.21834	9.07446	0.000316762	0.00673939	0.598296
Q5JRX3	PITRM1	0.390912	3.21411	9.59205	0.000244947	0.00616364	0.598179
P08559	PDHA1	0.276008	3.21288	8.9619	0.000335567	0.00680339	0.5918
Q9NWU1-1	OXSM	0.458399	3.26857	8.52255	0.000422993	0.00733877	0.56382
Q15366-1	PCBP2	-0.264737	3.16483	-9.12305	0.000309034	0.00668569	0.559137
P31350-1	RRM2	-0.479182	3.1345	-9.3683	0.000273308	0.00645295	0.559087
Q16254	E2F4	-0.341725	3.10647	-8.64257	0.000396653	0.00719457	0.556409
Q00534	CDK6	-0.208418	3.14874	-9.81014	0.00022063	0.00586364	0.555662
P62851	RPS25	-0.351888	3.13624	-9.22697	0.000293253	0.00661463	0.554358
P46531	NOTCH1	-0.369868	3.14345	-9.2387	0.000291533	0.00661167	0.554205
Q4VC31	CCDC58	0.376265	3.24321	8.74103	0.000376497	0.00708367	0.53711
Q7L592	NDUFAF7	0.439951	3.21835	8.34991	0.000464643	0.0076499	0.523512
Q5U5X0	LYRM7	0.480386	3.23586	8.14463	0.000520722	0.00813886	0.516469
Q9NZJ7	MTCH1	0.393633	3.1453	8.73298	0.0003781	0.00708367	0.514595
O95347-1	SMC2	-0.118667	3.17795	-10.4852	0.000161722	0.00488152	0.505169
Q5ST30-1	VARS2	0.376831	3.22118	8.49875	0.000428461	0.00737951	0.50503
Q8TDB6-1	DTX3L	-0.295639	3.13637	-9.35174	0.000275559	0.00645295	0.49919
O14530	TXNDC9	-0.420978	3.12173	-8.90833	0.000344984	0.00691527	0.488915
Q14135-1	VGLL4	-0.368625	3.19973	-8.73125	0.000378443	0.00708367	0.485418
Q9Y5J1	UTP18	-0.230173	3.14089	-9.13322	0.000307447	0.00668569	0.482069
Q9UK73	FEM1B	-0.582507	3.04769	-8.10085	0.000533707	0.00817272	0.480369
O15304	SIVA1	-0.513252	3.1164	-8.44308	0.000441586	0.0074964	0.479143
P62829	RPL23	-0.234403	3.13363	-9.33454	0.000277921	0.00645295	0.467551
O15212	PFDN6	-0.305	3.15882	-9.23851	0.000291561	0.00661167	0.46581
Q14186	TFDP1	-0.44915	3.12125	-8.39788	0.000452598	0.00753936	0.465001
Q9HCM7	FBRSL1	-0.659332	3.03784	-7.9555	0.000579674	0.00848117	0.456151
P02792	FTL	-0.858907	3.03308	-7.91718	0.000592571	0.00856392	0.453809
Q9UBF8	PI4KB	-0.277386	3.16944	-8.83463	0.000358461	0.00701274	0.448335
P37235	HPCAL1	0.323364	3.23887	8.76934	0.00037093	0.00706193	0.438257
O00217	NDUFS8	0.378936	3.24042	8.51042	0.000425769	0.007351	0.429369
Q9BUB7	TMEM70	0.386756	3.19905	8.17251	0.00051265	0.00808187	0.422412
Q9NS86	LANCL2	-0.379732	3.12802	-8.32613	0.000470757	0.00767929	0.415966
Q9H4Z2	ZNF335	-0.556384	3.10989	-7.78995	0.000637914	0.00901721	0.39232
Q9BW92	TARS2	0.502364	3.24672	8.55375	0.000415951	0.00728787	0.39206
Q8IUX7	AEBP1	0.658932	3.17618	7.80483	0.000632403	0.00899305	0.389639
P57075	UBASH3A	-0.281682	3.1371	-8.69716	0.000385324	0.00709262	0.386133
P13073	COX4I1	0.344394	3.21526	8.73453	0.00037779	0.00708367	0.372753
O14879	IFIT3	0.296754	3.21195	8.63033	0.000399249	0.00720882	0.367522
Q9NWZ8	GEMIN8	-0.451193	3.10818	-7.92028	0.000591515	0.00856392	0.363163
Q6JQN1	ACAD10	1.38262	3.16702	8.33839	0.000467594	0.00766327	0.362499
P31153	MAT2A	-0.269937	3.133	-9.56314	0.000248407	0.00622861	0.358111
Q9UBW5-1	BIN2	0.301173	3.23797	8.76905	0.000370986	0.00706193	0.3575
P23634-1	ATP2B4	0.355469	3.24868	8.84092	0.000357287	0.00701274	0.353354
Q5JTJ3-1	COA6	0.61693	3.26368	7.70711	0.000669666	0.00937269	0.349547
Q7Z2W4	ZC3HAV1	-0.170255	3.1544	-9.3731	0.00027266	0.00645295	0.339168
Q5T6F2	UBAP2	-0.239366	3.15216	-9.00299	0.000328551	0.00680339	0.337992
Q15800	MSMO1	0.650485	3.20147	7.83956	0.000619759	0.00885695	0.332245
Q53GQ0	HSD17B12	0.324804	3.24689	8.46778	0.000435704	0.00745001	0.329483
P22830-1	FECH	0.386784	3.26588	8.28768	0.000480848	0.00776341	0.319563
Q9H501	ESF1	-0.212836	3.13406	-9.01445	0.000326627	0.00680339	0.318549
Q13424	SNTA1	0.889166	3.29118	7.63713	0.000697967	0.00958736	0.316704
Q13569	TDG	-0.777409	3.10829	-7.6063	0.000710884	0.00964339	0.313235
Q9P1Y6-1	PHRF1	-0.327704	3.16414	-8.27286	0.000484804	0.00776563	0.308699
P13667	PDIA4	0.153713	3.21419	10.1833	0.000185388	0.00526205	0.3049
P38398	BRCA1	0.250835	3.23231	8.60142	0.000405457	0.00722404	0.302007
O95363	FARS2	0.346876	3.23152	8.3978	0.000452616	0.00753936	0.301652
P20042	EIF2S2	0.203695	3.20696	9.41943	0.000266496	0.00641035	0.296081
P52292	KPNA2	-0.259462	3.03042	-8.81236	0.000362658	0.0070312	0.262952
Q68DQ2	CRYBG3	0.568175	3.2611	7.54659	0.000736725	0.00985036	0.257454
Q96F63	CCDC97	-0.497978	3.09014	-7.88685	0.000603023	0.00869725	0.25192
O75818-1	RPP40	-0.364343	3.13516	-7.99642	0.000566271	0.00838885	0.246569
Q9ULV4	CORO1C	0.33587	3.26984	8.45218	0.00043941	0.00749532	0.236687
Q9BRP8	WIBG; PYM1	-0.320591	3.17216	-8.21206	0.000501454	0.00797829	0.232172
P04083	ANXA1	0.221045	3.23984	9.65065	0.000238111	0.00604508	0.227426
O60281-1	ZNF292	0.376739	3.28638	8.0888	0.000537349	0.00817272	0.223273
Q68CQ7-1	GLT8D1	-0.543772	3.12296	-7.60341	0.00071211	0.00964339	0.219566
Q9UBC3	DNMT3B	0.56294	3.23577	7.56004	0.000730805	0.00984836	0.214727
Q14152	EIF3A	-0.121747	3.14782	-10.0704	0.000195291	0.00549915	0.211211
Q9NSE4	IARS2	0.361101	3.22666	9.13053	0.000307865	0.00668569	0.206907
Q9BRS2	RIOK1	-0.273678	3.10747	-8.25093	0.000490732	0.00782525	0.197365
P60842	EIF4A1	-0.231462	3.10227	-9.94002	0.000207521	0.00564201	0.187171
Q9UBK8-1	MTRR	-0.299449	3.11614	-8.06966	0.000543195	0.00819735	0.183033
Q9GZN1	ACTR6	-0.404395	3.11425	-7.67989	0.000680509	0.00946842	0.182941
P37268	FDFT1	0.385477	3.15665	8.97176	0.000333868	0.00680339	0.179271
P08195	SLC3A2	0.231695	3.20475	8.96465	0.000335092	0.00680339	0.177839
Q9NZT2-1	OGFR	-0.268982	3.16304	-8.51057	0.000425735	0.007351	0.175534
P21266	GSTM3	0.496745	3.25863	8.3538	0.000463652	0.0076499	0.166159
Q9BV23	ABHD6	-0.697537	3.04608	-7.34476	0.000832751	0.0104588	0.163173
Q8WV16-1	DCAF4	-0.496912	2.98241	-7.48059	0.000766602	0.0100737	0.16151
Q9Y4B6	VPRBP; DCAF1	-0.172252	3.13524	-9.0647	0.000318342	0.00674183	0.157465
Q9Y6I7	WSB1	-0.850966	2.61652	-7.38386	0.000813037	0.0103391	0.149479
Q96TA2-1	YME1L1	0.307964	3.20474	8.59193	0.00040752	0.0072294	0.146543
P45983-3	MAPK8	-0.202088	3.14509	-8.61699	0.000402098	0.00721413	0.140572
P11182	DBT	0.336765	3.21143	7.83795	0.000620336	0.00885695	0.13245
O75083	WDR1	0.128289	3.21708	9.89265	0.00021219	0.00570342	0.122609
Q719H9	KCTD1	0.342898	3.23736	7.79135	0.000637395	0.00901721	0.119031
Q6ZRI6-2	C15orf39	-0.422616	3.13837	-8.1374	0.00052284	0.00814985	0.105421
Q99728	BARD1	0.327798	3.18597	8.40144	0.00045172	0.00753936	0.104261
Q9UG63	ABCF2	-0.234202	3.13981	-9.23799	0.000291637	0.00661167	0.102085
Q14687	GSE1	-0.196397	3.16546	-8.60352	0.000405003	0.00722404	0.0957815
Q8WUH1	CHURC1	-0.483019	3.04442	-7.35276	0.000828673	0.0104413	0.0841186
Q00653-1	NFKB2	0.451417	3.21404	7.6941	0.000674822	0.00940774	0.081128
Q8WUF5	PPP1R13L	0.816065	3.2131	7.27069	0.000871684	0.0108138	0.0799014
Q9BXK5-1	BCL2L13	0.449208	3.22884	7.64601	0.000694298	0.00958736	0.0786536
Q8IU81	IRF2BP1	-0.211014	3.14623	-8.41389	0.00044866	0.00753936	0.0699944
Q9BS26	ERP44	0.272981	3.21535	8.1344	0.000523722	0.00814985	0.065257
Q96CN9	GCC1	-0.253928	3.17683	-8.40211	0.000451554	0.00753936	0.0644421
Q15006	EMC2	-0.288556	3.12701	-7.93499	0.000586535	0.00856389	0.0526986
P31937	HIBADH	0.496795	3.25388	7.43264	0.000789211	0.0101823	0.0485857
Q9BRR9-2	ARHGAP9	0.339044	3.20931	7.64868	0.000693198	0.00958736	0.0432153
P42575-1	CASP2	-0.438338	3.14222	-8.71188	0.000382335	0.00708367	0.0431445
P46976-1	GYG1	-0.757498	3.06195	-7.40637	0.000801936	0.0102906	0.0386702
O43169	CYB5B	0.264124	3.21704	8.12304	0.000527078	0.00816579	0.0322594
P13674-1	P4HA1	0.664511	3.44003	8.61469	0.000402592	0.00721413	0.0246855
Q96EY8	MMAB	0.40418	3.24032	7.63658	0.000698192	0.00958736	0.020904
Q9H0B6	KLC2	-0.309124	3.11894	-8.16456	0.000514938	0.00808187	0.0182186
P49366-1	DHPS	-0.25141	3.12159	-7.98738	0.000569201	0.00840196	0.0117075
Q9BZJ0	CRNKL1	-0.193175	3.16013	-8.71587	0.000381529	0.00708367	0.00880442
Q13619-1	CUL4A	-0.19074	3.15743	-8.63882	0.000397445	0.00719457	0.00258024
O94925-3	GLS	0.317949	3.18711	8.36317	0.000461276	0.00764769	-0.00214699
Q9BWF3-3	RBM4	-0.338586	3.13046	-7.5943	0.000715992	0.00967748	-0.00491799
Q9NR30-1	DDX21	-0.116435	3.15391	-9.40083	0.00026895	0.00644753	-0.00634308
Q9UI26	IPO11	0.234552	3.19075	8.27884	0.000483204	0.00776341	-0.0111936
Q9BYW2	SETD2	-0.192042	3.15857	-8.91951	0.000342994	0.00689485	-0.0126183
P39019	RPS19	-0.256944	3.1519	-8.598	0.0004062	0.00722404	-0.0183892
Q16134	ETFDH	0.373881	3.21789	8.0997	0.000534052	0.00817272	-0.0220912
Q14534	SQLE	-0.29115	2.96105	-7.97462	0.000573366	0.00844109	-0.0232598
P36969	GPX4	-0.25433	3.16444	-8.09373	0.000535854	0.00817272	-0.0269625
Q8N8A6	DDX51	-0.232918	3.14851	-8.27746	0.000483572	0.00776341	-0.0285174
Q2M2I8-1	AAK1	0.258728	3.22138	8.08711	0.000537861	0.00817272	-0.0285385
O15015	ZNF646	1.006	3.29905	7.10487	0.000966987	0.0114129	-0.0442431
Q16829	DUSP7	-0.931456	3.0625	-7.10396	0.00096754	0.0114129	-0.0467908
P51531	SMARCA2	0.443972	3.25488	7.54258	0.000738499	0.00985036	-0.0535536
Q9UGV2	NDRG3	-0.240093	3.1496	-7.96226	0.000577436	0.00848117	-0.0744251
Q8TB72-3	PUM2	-0.208105	3.16845	-8.11927	0.000528198	0.00816579	-0.0779654
P49427	CDC34	-0.447846	3.07389	-7.41384	0.000798291	0.0102807	-0.0833621
Q7L0Y3	TRMT10C	0.299231	3.23568	8.55607	0.000415431	0.00728787	-0.0866335
P45844	ABCG1	1.18781	3.29468	7.20865	0.000905971	0.0110195	-0.0868413
Q9Y297	BTRC	1.35532	3.06114	7.24165	0.000887536	0.0108782	-0.0978785
P46060	RANGAP1	-0.158152	3.11634	-9.05924	0.00031923	0.00674183	-0.1034
Q9H3K2	GHITM	0.542307	3.2532	7.55866	0.00073141	0.00984836	-0.104922
P62995	TRA2B	-0.294198	3.19069	-7.60569	0.000711142	0.00964339	-0.105855
O14578-4	CIT	0.196718	3.22551	8.75819	0.000373111	0.00707914	-0.113991
P35790	CHKA	-0.710864	3.06419	-6.94256	0.00107251	0.0119851	-0.11429
O43676	NDUFB3	0.405944	3.1657	7.15252	0.000938381	0.0112657	-0.11978
P43243	MATR3	-0.157419	3.18734	-9.19929	0.00029736	0.00661463	-0.129523
Q9Y259-1	CHKB	0.74513	3.1916	6.8753	0.00112022	0.0122482	-0.130507
Q9C0K0-1	BCL11B	0.259202	3.21996	8.08851	0.000537438	0.00817272	-0.133299
P40939	HADHA	0.315119	3.23914	8.79056	0.000366821	0.00706193	-0.133824
O15143	ARPC1B	0.170057	3.19487	8.49014	0.000430462	0.00739603	-0.144734
Q8TCG2	PI4K2B	-0.307763	3.0611	-7.48919	0.000762624	0.01004	-0.146938
P60866	RPS20	-0.234025	3.16701	-8.16577	0.000514588	0.00808187	-0.150524
P98171-1	ARHGAP4	0.21031	3.21695	8.31862	0.000472709	0.0076871	-0.159183
P07954	FH	0.152278	3.22115	8.64546	0.000396043	0.00719457	-0.160826
Q9BPX6-1	MICU1	0.465464	3.21041	7.32443	0.000843229	0.0105344	-0.167507
Q9NP73-1	ALG13	-0.39866	3.11451	-7.36295	0.000823507	0.0103979	-0.16765
Q69YU5	C12orf73	0.510698	3.21303	6.93119	0.0010804	0.0119977	-0.168977
Q9Y4L1	HYOU1	0.149383	3.19213	8.78571	0.000367757	0.00706193	-0.174569
O60427	FADS1	0.286814	3.19177	7.51455	0.000751051	0.00992604	-0.174725
P09622	DLD	0.314183	3.25688	8.525	0.000422435	0.00733877	-0.177368
Q9NXV2	KCTD5	-0.453388	3.06963	-7.01924	0.00102104	0.0117045	-0.181342
Q8N2G8-1	GHDC	-0.802122	3.09313	-6.77667	0.00119482	0.0126544	-0.186367
Q02978	SLC25A11	0.577946	3.20787	7.63255	0.000699867	0.00958736	-0.193651
Q7Z417	NUFIP2	-0.291824	3.14279	-8.28059	0.000482736	0.00776341	-0.198879
Q6UB35-1	MTHFD1L	0.308835	3.21778	8.33564	0.000468302	0.00766327	-0.198924
Q9ULW0	TPX2	0.251206	3.06553	8.6233	0.000400746	0.00721413	-0.201413
P49411	TUFM	0.362711	3.24626	8.97674	0.000333012	0.00680339	-0.20904
Q8NFH4	NUP37	-0.34182	3.14136	-7.77068	0.000645137	0.00910118	-0.211102
Q9UBB6	NCDN	-0.261554	3.11674	-7.61136	0.000708745	0.00964339	-0.211993
Q2NKX8	ERCC6L	-0.175578	3.17133	-8.28614	0.000481255	0.00776341	-0.213352
Q9BU89	DOHH	-0.509718	3.08577	-7.06995	0.000988606	0.0115494	-0.214017
Q9NRG1	PRTFDC1	0.639874	3.24912	6.78363	0.00118937	0.0126155	-0.217156
P07737	PFN1	0.135676	3.2035	8.98988	0.00033077	0.00680339	-0.217391
O75618	DEDD	-1.08899	2.96558	-6.80206	0.00117507	0.0125199	-0.229755
Q4VC05-2	BCL7A	-0.320355	3.15203	-7.5383	0.000740399	0.00985549	-0.231935
P23786	CPT2	0.577573	3.25011	7.63497	0.000698862	0.00958736	-0.233765
Q9Y314	NOSIP	-0.356496	3.1004	-7.76229	0.000648312	0.00912782	-0.23395
Q99471-1	PFDN5	-0.208467	3.15447	-8.02043	0.000558581	0.00835061	-0.235875
Q9NZJ4-1	SACS	-0.15077	3.15138	-8.4686	0.000435511	0.00745001	-0.237378
Q9UHP3	USP25	0.302698	3.18225	7.46013	0.000776154	0.010154	-0.240254
Q8IV50	LYSMD2	-0.396398	3.07427	-6.98718	0.00104219	0.0117574	-0.244438
P35520-1	CBS; LOC102724560; CBSL	0.350173	3.22158	7.45833	0.000777001	0.010154	-0.246994
Q9Y3A4	RRP7A	-0.3375	3.13556	-7.21682	0.000901364	0.0110134	-0.247881
Q96PE7	MCEE	0.398584	3.23686	7.20803	0.00090632	0.0110195	-0.250875
P60604	UBE2G2	-0.39762	3.14539	-6.95186	0.00106611	0.0119508	-0.264506
O75947-1	ATP5H	0.394999	3.24487	7.70049	0.000672286	0.00939082	-0.267491
O60344-1	EEF1AKMT4-ECE2; ECE2; EEF1AKMT4	-0.735559	2.9911	-6.67952	0.00127414	0.013168	-0.268029
Q8WU10	PYROXD1	-0.29569	3.12894	-7.33248	0.000839062	0.0105194	-0.269033
Q16740	CLPP	0.292849	3.21956	7.61239	0.000708309	0.00964339	-0.281335
P51530	DNA2	-0.461428	3.11709	-7.53546	0.000741662	0.00985549	-0.281741
P35613	BSG	0.181534	3.2175	8.10564	0.000532268	0.00817272	-0.289515
P29017	CD1C	0.374565	3.23626	6.99493	0.00103703	0.0117364	-0.290646
Q96IF1	AJUBA	1.07461	3.31254	6.81299	0.00116668	0.0124868	-0.294566
Q9NSI2-1	FAM207A	-0.361072	3.11698	-7.13457	0.000949039	0.0112657	-0.310722
Q6UXV4	APOOL	0.586794	3.21212	6.71649	0.00124324	0.0130311	-0.319128
P82912-1	MRPS11	0.287052	3.18505	7.25366	0.000880943	0.0108716	-0.326307
Q9BQ04	RBM4B	-0.240348	3.16176	-7.98639	0.000569524	0.00840196	-0.328413
P82675	MRPS5	0.357791	3.21434	7.37526	0.000817322	0.0103566	-0.33205
O43257	ZNHIT1	-0.406723	3.13075	-6.88099	0.00111608	0.0122218	-0.341608
P04183	TK1	0.415312	3.28795	6.93963	0.00107454	0.0119889	-0.344726
Q06546	GABPA	-0.195368	3.17649	-7.95674	0.000579263	0.00848117	-0.348708
Q9UL33-1	TRAPPC2L	-0.441398	3.11553	-6.89473	0.00110618	0.0121509	-0.348967
Q3ZCQ8	TIMM50	0.313167	3.2062	7.4519	0.000780036	0.0101637	-0.353317
O15165	LDLRAD4	-0.61663	3.15181	-6.57457	0.00136697	0.0136429	-0.357368
Q6PKG0-1	LARP1	-0.154929	3.15772	-8.57311	0.000411649	0.00724829	-0.360681
Q53EL6-1	PDCD4	0.498532	3.29975	7.40045	0.000804838	0.0103089	-0.360765
P00338-1	LDHA	0.128052	3.25284	9.28406	0.000284993	0.0065447	-0.362451
P54105	CLNS1A	-0.340903	3.11782	-7.38263	0.000813645	0.0103391	-0.363664
Q9Y2W6	TDRKH	0.447329	3.20473	6.96325	0.00105832	0.0119015	-0.365533
P52815	MRPL12	0.254966	3.20009	7.66583	0.000686189	0.00952877	-0.368677
Q9Y312	AAR2	-0.279524	3.12068	-7.51336	0.000751591	0.00992604	-0.369102
Q96P11-2	NSUN5	-0.213519	3.13539	-7.79766	0.000635052	0.00901266	-0.372978
Q9HD23	MRS2	0.808759	3.25769	6.5347	0.00140433	0.0138261	-0.384774
P40926	MDH2	0.282195	3.24916	8.31596	0.000473402	0.0076871	-0.387576
Q15149-1	PLEC	-0.17204	3.16668	-8.06671	0.000544102	0.00819735	-0.393652
Q8TBB5	KLHDC4	-0.294144	3.13417	-7.14832	0.000940865	0.0112657	-0.397248
Q92917	GPKOW	-0.189331	3.19063	-7.85683	0.000613582	0.00879591	-0.3993
Q9NNW5	WDR6	-0.271005	3.09165	-7.21614	0.000901745	0.0110134	-0.40048
P12429	ANXA3	0.353607	3.21835	7.04475	0.00100457	0.0116627	-0.404959
P07858	CTSB	0.370295	3.24731	7.04954	0.00100151	0.0116503	-0.405956
Q96BS2-1	TESC	-0.386228	3.07542	-7.13405	0.00094935	0.0112657	-0.407564
Q92766-1	RREB1	0.378485	3.22758	7.02018	0.00102042	0.0117045	-0.412912
Q9BUR5-1	APOO	0.55239	3.19987	6.56485	0.00137596	0.0137132	-0.415914
P78406	RAE1	-0.162496	3.1784	-7.92594	0.000589593	0.00856392	-0.417678
Q96EY4	TMA16	-0.271354	3.18978	-7.43618	0.000787517	0.0101823	-0.423965
Q69YN2-1	CWF19L1	-0.156807	3.19085	-8.01178	0.000561336	0.00835061	-0.424917
Q9P2R7	SUCLA2	0.435655	3.23787	7.99952	0.000565273	0.00838885	-0.428045
P01130	LDLR	0.290655	3.12721	7.38458	0.000812676	0.0103391	-0.428862
P54098	POLG	0.418949	3.28785	6.68453	0.0012699	0.013168	-0.431074
Q13415	ORC1	-0.29431	2.84508	-7.54779	0.000736195	0.00985036	-0.431149
Q9Y4C8	RBM19	-0.187774	3.11373	-7.85778	0.000613244	0.00879591	-0.436427
Q9BXL8	CDCA4	-0.668594	2.97637	-6.42328	0.00151531	0.0142237	-0.43694
Q99523	SORT1	0.243342	3.28232	7.30036	0.000855832	0.0106731	-0.441121
Q9UJK0	TSR3	-0.473409	3.03945	-6.8209	0.00116066	0.0124754	-0.44458
P45973	CBX5	0.152156	3.20894	8.18371	0.000509448	0.00806929	-0.444861
P50991	CCT4	-0.155216	3.16225	-8.77377	0.000370068	0.00706193	-0.445798
Q9P2K8-1	EIF2AK4	0.227318	3.19529	7.45068	0.000780612	0.0101637	-0.448258
Q9UEE5	STK17A	-0.551224	3.13143	-6.42911	0.00150925	0.0142226	-0.448475
Q92871	PMM1	-0.570996	3.02162	-6.42612	0.00151236	0.0142237	-0.454277
Q96L91	EP400	-0.196108	3.13226	-8.1611	0.000515937	0.00808187	-0.454865
O60610-1	DIAPH1	0.166861	3.18653	8.70022	0.000384699	0.00709262	-0.455123
Q9P0M9	MRPL27	0.332867	3.2029	7.05136	0.00100035	0.0116503	-0.455749
P62750	RPL23A	-0.319573	3.15424	-8.07956	0.00054016	0.00819012	-0.466483
Q6RFH5-1	WDR74	-0.300752	3.1109	-7.17283	0.0009265	0.011181	-0.46668
Q3B7T1	C10orf137; EDRF1	-0.358206	3.06259	-6.99506	0.00103694	0.0117364	-0.467384
P14373	TRIM27	-0.239591	3.11336	-7.24916	0.000883405	0.0108782	-0.474239
P42285	SKIV2L2	-0.150513	3.17076	-8.35131	0.000464288	0.0076499	-0.475061
Q8N4P3	HDDC3	0.423949	3.19296	6.55572	0.00138448	0.0137595	-0.484712
Q13283	G3BP1	-0.209592	3.14425	-8.07226	0.000542393	0.00819735	-0.492006
Q9H7F0-1	ATP13A3	-0.413339	3.12651	-6.64503	0.0013038	0.0133272	-0.494218
P27540	ARNT	0.308501	3.26118	7.00094	0.00103305	0.0117364	-0.496148
Q05469-1	LIPE	-0.489722	3.10848	-6.76539	0.00120373	0.0127297	-0.499101
P31689-1	DNAJA1	-0.280794	3.09313	-7.52994	0.000744129	0.0098698	-0.501301
Q92930	RAB8B	0.323514	3.24095	6.85627	0.00113417	0.0123252	-0.508489
P57721-1	PCBP3	-0.255748	3.18666	-7.07539	0.000985199	0.0115363	-0.510792
Q86WV6	TMEM173	0.8067	3.26679	6.28676	0.00166581	0.014884	-0.51347
Q9UIB8	CD84	-0.289717	3.1904	-6.88799	0.00111102	0.0121852	-0.518056
P46781	RPS9	-0.42933	3.1463	-8.06046	0.000546029	0.00820894	-0.522686
O75600-1	GCAT	0.326928	3.23926	6.73242	0.0012302	0.0129711	-0.524952
Q96RP9	GFM1	0.320884	3.21506	7.63665	0.000698165	0.00958736	-0.52921
Q15070-1	OXA1L	0.358307	3.21757	7.1588	0.000934688	0.0112607	-0.531578
Q9UEG4	ZNF629	0.511054	3.27851	6.41625	0.00152265	0.0142381	-0.535941
Q9BR77-1	CCDC77	0.374331	3.15856	6.72951	0.00123257	0.0129768	-0.536258
Q8N1G4	LRRC47	-0.131352	3.19145	-8.12764	0.000525715	0.00816296	-0.536894
P18085	ARF4	0.234308	3.21363	7.2743	0.000869737	0.0108085	-0.539457
P18065	IGFBP2	1.03785	3.42639	7.24268	0.000886969	0.0108782	-0.540294
Q96T60	PNKP	0.199994	3.21208	7.46966	0.000771683	0.0101217	-0.551045
Q14137	BOP1	-0.224206	3.13491	-7.5112	0.000752567	0.00992604	-0.564706
Q8WX93-1	PALLD	0.216715	3.2177	7.40632	0.000801959	0.0102906	-0.566143
P08865	RPSA	-0.123273	3.14406	-8.16902	0.000513654	0.00808187	-0.567508
Q9H7H0	METTL17	0.472313	3.24886	6.69778	0.00125876	0.0131137	-0.57647
P62330	ARF6	0.333782	3.25215	6.99796	0.00103502	0.0117364	-0.576604
P63241-1	EIF5A	-0.252952	3.17957	-8.01766	0.00055946	0.00835061	-0.588039
P51970	NDUFA8	0.385337	3.18881	7.09775	0.000971349	0.0114307	-0.596062
O15091	KIAA0391	0.450732	3.22356	6.53722	0.00140193	0.0138261	-0.600346
Q66K64	DCAF15	-0.433095	2.948	-6.38834	0.00155223	0.0144171	-0.60998
Q53H82	LACTB2	0.235433	3.22215	7.02654	0.00101629	0.0117045	-0.611386
P23396-1	RPS3	-0.203727	3.14966	-8.71398	0.000381911	0.00708367	-0.612642
Q15776	ZKSCAN8; ZNF192	0.549614	3.18389	6.3409	0.0016041	0.0146496	-0.612775
P32189-1	GK	0.379183	3.20924	6.57456	0.00136698	0.0136429	-0.615367
Q96AQ8-1	CCDC90A; MCUR1	0.317283	3.22975	6.90066	0.00110194	0.0121419	-0.617959
P50990	CCT8	-0.105074	3.17904	-8.85456	0.000354756	0.00699263	-0.619658
O14795	UNC13B	1.01784	3.18046	6.27289	0.00168208	0.01492	-0.622312
Q13740-1	ALCAM	0.431436	3.25159	6.32105	0.00162641	0.0147583	-0.630503
Q9NP61-1	ARFGAP3	0.243737	3.1981	7.10284	0.000968228	0.0114129	-0.636875
P36873-2	PPP1CC	-0.308758	3.12867	-6.70128	0.00125585	0.0131051	-0.637452
P52630-3	STAT2	0.445951	3.17897	6.41599	0.00152293	0.0142381	-0.638908
Q9H496	TOR1AIP2	-0.662625	2.93825	-6.15611	0.00182672	0.0156362	-0.639393
Q6P3X3	TTC27	-0.189647	3.14151	-7.54434	0.00073772	0.00985036	-0.639588
P36776	LONP1	0.358418	3.26134	7.92602	0.000589567	0.00856392	-0.651036
P46013	MKI67	0.35683	3.14799	8.43651	0.000443167	0.00750509	-0.652479
Q969R5-1	L3MBTL2	-0.261927	3.14004	-6.91783	0.00108976	0.0120639	-0.653763
Q15427	SF3B4	0.487456	3.21724	6.84684	0.00114116	0.0123252	-0.653972
O75934	BCAS2	-0.191767	3.16496	-7.25945	0.000877781	0.0108514	-0.674877
P49589-3	CARS	0.214285	3.19432	7.87102	0.000608563	0.00875935	-0.675957
Q5RI15-1	COX20	0.651001	3.23924	6.13088	0.00185987	0.0158245	-0.679986
P49590	HARS2	0.366499	3.2152	6.82289	0.00115915	0.0124754	-0.685078
Q9UK99	FBXO3	-0.278503	3.12379	-6.72182	0.00123886	0.0130236	-0.686068
P16455	MGMT	0.252025	3.1957	6.84851	0.00113992	0.0123252	-0.686624
Q9C0C9	UBE2O	-0.163805	3.17987	-8.04121	0.000552022	0.0082815	-0.687186
Q9GZS1-2	POLR1E	-0.23059	3.16158	-7.20701	0.000906901	0.0110195	-0.692307
Q96FC9-2	DDX11	-0.301399	3.16551	-6.86704	0.00112625	0.0122951	-0.705216
Q9C099-1	LRRCC1	0.42519	3.17781	6.61688	0.00132861	0.0134491	-0.706212
Q14814-1	MEF2D	-0.421175	3.13447	-6.30856	0.00164064	0.0148008	-0.708005
P48735	IDH2	0.326006	3.23915	8.01409	0.000560598	0.00835061	-0.708111
Q02127	DHODH	0.329407	3.19606	6.65065	0.00129891	0.0133002	-0.710066
Q6ZU35	KIAA1211	0.470449	3.2701	6.11954	0.00187501	0.0159162	-0.714319
Q9Y2I7-1	PIKFYVE	0.216468	3.17748	7.39007	0.000809953	0.0103391	-0.714635
Q6NW29	RWDD4	-0.322376	3.12778	-6.541	0.00139834	0.0138261	-0.738323
Q9Y2R5	MRPS17	0.293758	3.2102	6.64116	0.00130718	0.0133272	-0.740266
P24864-1	CCNE1	-1.25685	3.14499	-6.23453	0.00172804	0.0151441	-0.74204
Q15649	ZNHIT3	-0.504918	3.08189	-6.16231	0.00181868	0.015605	-0.743782
Q9H0R6-1	QRSL1	0.298942	3.18686	6.66058	0.00129033	0.0132353	-0.747433
Q9Y5Q9	GTF3C3	-0.256562	3.10921	-7.18907	0.000917123	0.0110908	-0.750687
Q7L014	DDX46	-0.16862	3.20145	-8.39227	0.000453988	0.00754449	-0.760039
P15812-1	CD1E	-0.306784	3.1364	-6.49436	0.00144335	0.0140302	-0.762721
O00571	DDX3X	-0.188453	3.16486	-8.20068	0.000504645	0.0080111	-0.766479
P13804-1	ETFA	0.376718	3.24624	7.38096	0.000814478	0.0103391	-0.774407
P24723	PRKCH	-0.181345	3.16536	-7.35036	0.000829892	0.0104413	-0.774581
Q9BX68	HINT2	0.353987	3.24829	6.71332	0.00124585	0.0130392	-0.776281
Q8N141	ZFP82	0.61411	3.23731	5.97993	0.00207382	0.0170916	-0.78536
Q9NZ63	C9orf78	-0.34054	3.13222	-7.4438	0.000783877	0.0101823	-0.79154
P14625	HSP90B1	0.14558	3.18059	8.33411	0.000468695	0.00766327	-0.79753
Q9NYA4	MTMR4	-0.53483	3.12223	-5.9195	0.00216755	0.0175247	-0.808292
P08621-1	SNRNP70	-0.152717	3.16091	-7.73226	0.000659832	0.00927162	-0.813282
O96020	CCNE2	-0.558518	3.00619	-5.89848	0.00220133	0.0176704	-0.81365
Q8N8R3-1	SLC25A29	-0.57369	3.06258	-5.91699	0.00217155	0.0175247	-0.821453
P51946	CCNH	-0.281209	3.12891	-6.60675	0.00133768	0.0135062	-0.826026
Q9NXE4-2	SMPD4	-0.207037	3.11225	-7.03822	0.00100875	0.0116772	-0.82832
Q8N129	CNPY4	0.296811	3.23007	6.43794	0.00150013	0.0141743	-0.831028
Q92802-1	N4BP2L2	-0.392439	3.21446	-6.14701	0.00183859	0.0156945	-0.831091
O95980	RECK	0.670891	3.19413	5.82562	0.0023233	0.0181882	-0.831221
Q14738-1	PPP2R5D	-0.157767	3.1726	-7.36789	0.000821022	0.010385	-0.83445
Q8NB16	MLKL	0.351162	3.15379	6.475	0.00146255	0.0140687	-0.83615
P62899	RPL31	-0.350599	3.17262	-6.93221	0.00107969	0.0119977	-0.837201
P83876	TXNL4A	-0.376811	3.15552	-6.48806	0.00144957	0.0140497	-0.837682
Q99952	PTPN18	-0.590409	2.98355	-5.82261	0.0023285	0.0181899	-0.846318
O43670-1	ZNF207	-0.181674	3.15607	-7.00959	0.00102735	0.0117364	-0.857221
Q15084-1	PDIA6	0.26351	3.20236	7.1358	0.000948302	0.0112657	-0.858011
O00330-1	PDHX	0.323242	3.24425	6.31036	0.00163858	0.0148008	-0.872168
Q8N543	OGFOD1	-0.155106	3.12175	-7.18848	0.000917464	0.0110908	-0.878763
Q8WUM0	NUP133	-0.137597	3.14782	-7.91809	0.000592263	0.00856392	-0.879102
P46087	NOP2	-0.15127	3.16149	-7.54681	0.000736628	0.00985036	-0.879485
P98175-1	RBM10	0.15181	3.18051	7.32593	0.000842451	0.0105344	-0.879986
P14927	UQCRB	0.314557	3.21861	6.4793	0.00145826	0.0140687	-0.882949
Q99798	ACO2	0.357548	3.24584	7.43431	0.000788412	0.0101823	-0.883638
Q9NYV6	RRN3	-0.777888	3.04524	-6.5041	0.00143382	0.0139758	-0.884892
P55084	HADHB	0.349415	3.24447	6.94946	0.00106775	0.0119508	-0.885621
Q02218	OGDH	0.308003	3.21982	7.18857	0.000917409	0.0110908	-0.889658
Q14643-1	ITPR1	0.328301	3.21116	6.28019	0.00167349	0.0148968	-0.890747
Q16881-1	TXNRD1	-0.177472	3.14916	-7.4392	0.000786072	0.0101823	-0.89083
Q9NVR0	KLHL11	-0.314618	3.09352	-6.27869	0.00167526	0.0148968	-0.900281
O75865-1	TRAPPC6A	-0.342877	3.13108	-6.21361	0.00175373	0.0152518	-0.902584
Q9UHR6	ZNHIT2	-0.33815	3.14144	-6.14581	0.00184017	0.0156945	-0.903086
Q96PV7-1	FAM193B	-0.390495	3.12279	-5.99174	0.00205606	0.0170444	-0.903892
P11233	RALA	0.339141	3.20706	6.20116	0.00176923	0.0153478	-0.904021
Q9P021	CRIPT	-0.306969	3.13338	-6.37421	0.00156747	0.0145017	-0.906918
P46199	MTIF2	0.356821	3.23044	6.36653	0.00157583	0.0145411	-0.909488
Q9UJY4	GGA2	0.274722	3.28486	6.33313	0.00161279	0.0146911	-0.91879
Q15056-1	EIF4H	-0.227679	3.11071	-6.95813	0.00106181	0.0119219	-0.932661
Q70CQ3	USP30	0.563683	3.22659	5.76755	0.00242626	0.0185725	-0.939026
P48047	ATP5O	0.251396	3.23399	6.9264	0.00108375	0.0120161	-0.944339
P11177	PDHB	0.348086	3.22811	6.85509	0.00113504	0.0123252	-0.946051
Q5RKV6	EXOSC6	-0.256672	3.13904	-6.40351	0.00153608	0.0143421	-0.951143
Q5VWN6-1	FAM208B	-0.206732	3.13694	-7.02221	0.0010191	0.0117045	-0.956049
Q5T8I9	HENMT1	-0.396238	3.04524	-5.99573	0.0020501	0.0170346	-0.961913
Q9P032	NDUFAF4	0.304328	3.20427	6.55237	0.00138762	0.0137714	-0.962496
Q96CB9	NSUN4	0.349114	3.20029	6.00322	0.00203898	0.016982	-0.966809
Q9H3L0	MMADHC	-0.592629	3.09224	-5.75838	0.00244301	0.0185953	-0.966812
Q96C01	FAM136A	0.356928	3.22771	6.85099	0.00113808	0.0123252	-0.967606
P62753	RPS6	-0.391059	3.12887	-6.97575	0.00104986	0.0118251	-0.968386
P68036	UBE2L3	-0.205343	3.21652	-6.66653	0.00128522	0.0132353	-0.969888
C9JLR9	C11orf95	-1.6498	2.85978	-6.63889	0.00130916	0.0133283	-0.974783
Q9NV88-1	INTS9	-0.166911	3.1301	-7.07871	0.000983128	0.011531	-0.976004
Q6P4I2	WDR73	-0.267863	3.12251	-6.31344	0.00163506	0.014799	-0.979794
Q9NQ92	COPRS	-0.666618	3.10028	-5.65296	0.00264571	0.019475	-0.980059
A8CG34-1	POM121C	-0.246271	3.14407	-6.54551	0.00139408	0.0138161	-0.986243
P62304	SNRPE	-0.273078	3.10988	-6.51893	0.00141943	0.0138928	-0.989543
Q8WUX9	CHMP7	-0.223255	3.16515	-6.58569	0.00135676	0.0136175	-0.996107
Q9NVV4	MTPAP	0.364349	3.22506	6.50601	0.00143196	0.0139758	-1.00014
Q5TGY3	AHDC1	0.433002	3.28663	5.96382	0.00209833	0.0171937	-1.00305
Q9BXR0	QTRT1	-0.362541	3.10968	-6.25567	0.00170253	0.0150638	-1.00487
P15954	COX7C	0.681504	3.23464	5.80283	0.00236309	0.0182862	-1.01313
Q99567	NUP88	-0.170899	3.16002	-7.0684	0.000989579	0.0115494	-1.0182
O75208-1	COQ9	0.547016	3.23864	5.67747	0.00259686	0.0192754	-1.01915
P13051	UNG	-0.273268	3.12074	-6.58171	0.0013604	0.0136348	-1.01971
P27144	AK4; LOC100507855	0.386977	3.37207	6.64126	0.00130709	0.0133272	-1.02102
Q6PML9	SLC30A9	0.416764	3.22514	5.89533	0.00220644	0.0176839	-1.02105
Q96CT7	CCDC124	-0.224754	3.15527	-6.819	0.0011621	0.0124754	-1.03971
Q8TBP6	SLC25A40	0.412885	3.23634	5.97009	0.00208875	0.0171747	-1.04101
Q9Y285	FARSA	-0.21581	3.14519	-7.14423	0.000943287	0.0112657	-1.04625
Q9C0E8-1	KIAA1715; LNPK	0.325381	3.23633	6.47437	0.00146317	0.0140687	-1.05139
Q9UHN1	POLG2	0.37305	3.20552	5.87047	0.0022473	0.0178576	-1.05256
P30048	PRDX3	0.380261	3.26189	6.69587	0.00126037	0.0131137	-1.05369
Q9NVU0	POLR3E; LOC101060521	-0.236744	3.10736	-6.46393	0.00147366	0.0140899	-1.05477
Q9H8M2-5	BRD9	-0.327588	3.15911	-6.66015	0.0012907	0.0132353	-1.05508
P56181-2	NDUFV3	0.301589	3.23358	6.44341	0.00149451	0.014159	-1.05798
P31040	SDHA	0.316777	3.23341	7.01959	0.00102081	0.0117045	-1.05948
O75071	EFCAB14; KIAA0494	0.47144	3.17125	5.62398	0.00270487	0.019701	-1.06147
Q6P2Q9	PRPF8	-0.108465	3.17813	-8.08903	0.000537277	0.00817272	-1.06435
Q86YD1-1	PTOV1	-0.472388	2.96526	-5.63353	0.00268521	0.0195994	-1.06755
P19623	SRM	-0.164431	3.14486	-6.80908	0.00116967	0.0125	-1.068
Q9Y3R5-1	DOPEY2	0.189746	3.19279	6.60632	0.00133806	0.0135062	-1.06926
Q15029	EFTUD2	-0.233828	3.14656	-7.72449	0.00066285	0.00929562	-1.07307
Q9BRQ6	CHCHD6	0.318879	3.11011	6.2135	0.00175387	0.0152518	-1.07728
Q9Y6C9	MTCH2	0.315976	3.18342	6.71911	0.00124108	0.0130277	-1.07897
Q7Z5R6	APBB1IP	-0.394788	3.13322	-6.74652	0.0012188	0.0128699	-1.08163
Q9NRY5	FAM114A2	0.184323	3.23845	6.62287	0.00132329	0.0134143	-1.08421
O95429	BAG4	-0.248801	3.20879	-6.57643	0.00136526	0.0136429	-1.09078
Q9BT17-1	MTG1	0.407408	3.19989	5.73867	0.00247948	0.0187573	-1.09318
O95714	HERC2	0.187009	3.20449	6.99859	0.0010346	0.0117364	-1.10076
Q5H9F3-1	BCORL1	0.428378	3.15894	5.70125	0.00255049	0.0191112	-1.10235
P14921-1	ETS1	-0.216005	3.22449	-6.45577	0.0014819	0.0141149	-1.10304
Q9UK61	FAM208A	0.171605	3.19791	6.93345	0.00107883	0.0119977	-1.10374
Q9H7E9-1	C8orf33	-0.430255	3.15924	-5.65989	0.0026318	0.0194331	-1.11771
P22897-1	MRC1	1.34461	3.2838	5.93446	0.00214389	0.0174587	-1.11856
Q01850	CDR2; LOC101060399	-0.409127	3.03631	-5.63417	0.0026839	0.0195994	-1.12497
Q9UK76	HN1; JPT1	-0.390594	3.14535	-6.25075	0.00170843	0.0150876	-1.12607
P11274-1	BCR	-0.245177	3.15094	-6.39256	0.00154773	0.0143941	-1.12689
Q5TA45-1	CPSF3L; INTS11	-0.234156	3.14161	-6.34562	0.00159885	0.0146204	-1.12778
Q9NP77	SSU72	-0.229159	3.1408	-6.51061	0.00142748	0.0139523	-1.13076
Q9NSK0-1	KLC4	0.195911	3.19921	6.48884	0.00144879	0.0140497	-1.13209
O43920	NDUFS5	0.367681	3.19851	5.80683	0.00235604	0.0182862	-1.13746
P23434	GCSH	0.366474	3.25687	5.83266	0.00231117	0.0181618	-1.13879
Q9UET6	FTSJ1	-0.272905	3.13222	-6.24386	0.00171672	0.015114	-1.13992
P14550	AKR1A1	0.112946	3.21744	7.26372	0.000875458	0.0108416	-1.14122
Q96EK9	KTI12	-0.324776	3.17369	-5.84035	0.002298	0.0181038	-1.14311
Q9H1K1	ISCU	0.23897	3.23672	6.4659	0.00147167	0.0140899	-1.14372
Q9P015	MRPL15	0.238287	3.19868	6.30306	0.00164694	0.0148121	-1.14478
Q9HB19	PLEKHA2	0.214145	3.29282	6.4863	0.0014513	0.0140497	-1.14478
O43542	XRCC3	-0.268298	3.1215	-6.354	0.00158958	0.014577	-1.14665
Q8NEM2	SHCBP1	-0.245598	3.03599	-6.4675	0.00147006	0.0140899	-1.1477
Q9NUI1	DECR2	-0.367478	3.14866	-5.78108	0.0024018	0.018445	-1.1484
O75746	SLC25A12	0.295431	3.22356	6.34843	0.00159574	0.0146108	-1.15183
P62140	PPP1CB	-0.21862	3.14879	-6.28552	0.00166727	0.014884	-1.15576
Q969S9	GFM2	0.389033	3.23028	5.98281	0.00206947	0.0170755	-1.16045
P28799	GRN	0.545318	3.25246	5.40856	0.00319713	0.0218143	-1.16303
Q969V6	MKL1	-0.346024	3.15731	-5.74098	0.00247517	0.0187448	-1.16435
P20248	CCNA2	-0.225326	3.13369	-6.27411	0.00168064	0.01492	-1.16708
O60333	KIF1B	0.238479	3.24263	6.18941	0.00178401	0.0153982	-1.16877
Q9UHI6	DDX20	-0.137307	3.16644	-7.0211	0.00101982	0.0117045	-1.17565
Q9H078-2	CLPB	0.213003	3.18007	6.70145	0.0012557	0.0131051	-1.1769
Q9UL54-2	TAOK2	-0.198751	3.16658	-6.52853	0.00141021	0.0138599	-1.17998
Q8N3R9-1	MPP5	-0.311093	3.12038	-5.85826	0.0022677	0.0179194	-1.18131
P11308-3	ERG	0.242646	3.20652	6.67868	0.00127486	0.013168	-1.18292
Q92609-1	TBC1D5	0.13963	3.22075	6.90816	0.0010966	0.0121018	-1.18418
Q8NBJ5	COLGALT1; GLT25D1	0.297996	3.19549	6.59099	0.00135192	0.0136075	-1.18663
Q14202	ZMYM3	0.157881	3.2198	6.9114	0.00109431	0.0120953	-1.18709
Q14789	GOLGB1	0.136154	3.20631	7.61559	0.00070696	0.00964339	-1.18711
Q9UDY2	TJP2	0.305785	3.16757	6.44375	0.00149416	0.014159	-1.19393
Q9UQ90	SPG7	0.521542	3.24208	5.48192	0.00301847	0.0209793	-1.19689
O00716	E2F3	-0.362784	3.12564	-5.83001	0.00231573	0.0181774	-1.19911
A3KMH1	VWA8	0.256536	3.20881	6.80291	0.00117441	0.0125199	-1.19919
O60566	BUB1B	-0.173525	3.08549	-6.68429	0.00127011	0.013168	-1.20671
Q9HCJ0-2	TNRC6C	-0.209315	3.14396	-6.3269	0.0016198	0.0147172	-1.21041
Q96DA2	RAB39B	0.25464	3.23073	6.02906	0.00200113	0.0168033	-1.21052
Q13144	EIF2B5	-0.207526	3.16024	-6.8142	0.00116576	0.0124868	-1.21725
Q9H8Y5	ANKZF1	0.338201	3.28194	6.43385	0.00150434	0.0141952	-1.21738
P50583	NUDT2	-0.280968	3.14492	-6.0172	0.00201839	0.0168576	-1.21768
Q9BWT1	CDCA7	-0.339532	3.15248	-6.00916	0.0020302	0.0169287	-1.21899
Q9NRG7-1	SDR39U1	0.382039	3.22906	5.64574	0.0026603	0.0194862	-1.22953
Q5SRE5	NUP188	-0.190584	3.11491	-6.85734	0.00113338	0.0123252	-1.23218
Q9NRN7	AASDHPPT	-0.22398	3.14476	-6.6603	0.00129057	0.0132353	-1.24299
Q96C86	DCPS	-0.168944	3.17116	-6.6688	0.00128328	0.0132353	-1.24789
P25398	RPS12	-0.129571	3.17384	-7.00597	0.00102973	0.0117364	-1.24868
Q9BVS5	TRMT61B	0.366097	3.23235	5.59164	0.00277274	0.0198929	-1.25353
Q14571-1	ITPR2	0.259246	3.21077	6.35362	0.00159	0.014577	-1.25754
Q9UBL0-1	ARPP21	0.344587	3.20236	5.75116	0.00245629	0.0186415	-1.25799
Q99627-1	COPS8	-0.25857	3.13823	-6.23174	0.00173145	0.0151496	-1.25864
Q9NPD7	NRN1	0.422238	3.47163	5.55435	0.00285351	0.0202283	-1.26042
Q86X76	NIT1	0.235828	3.22949	6.23811	0.00172368	0.0151377	-1.26214
Q10589	BST2	0.365028	3.19393	5.65032	0.00265105	0.0194761	-1.27178
Q8N5I9	C12orf45	-0.357956	3.17463	-5.71523	0.00252367	0.0189703	-1.27218
P19367-1	HK1	0.233946	3.27365	7.04272	0.00100586	0.0116627	-1.27233
Q9Y6N5	SQRDL; SQOR	0.488419	3.24382	5.92552	0.00215799	0.0175207	-1.27439
Q13642-1	FHL1	0.158121	3.21039	6.52018	0.00141822	0.0138928	-1.27933
Q9UI30	TRMT112	-0.474054	3.05215	-5.51162	0.00294952	0.0206612	-1.28582
P68400	CSNK2A1	-0.25212	3.10141	-6.68019	0.00127358	0.013168	-1.28592
Q9BSY9	DESI2	-0.412312	3.08393	-5.50458	0.00296569	0.0207335	-1.28842
P19544	WT1	0.58288	3.29409	5.26578	0.00358189	0.0231891	-1.28914
Q8IW45	CARKD; NAXD	0.275407	3.25615	5.87742	0.00223578	0.0178086	-1.29267
Q8WXA9-2	SREK1	0.233904	3.18933	6.39948	0.00154035	0.0143443	-1.2972
O00148	DDX39A	-0.133605	3.15303	-7.24151	0.000887613	0.0108782	-1.29954
Q92558	WASF1	0.400929	3.28149	5.52305	0.00292345	0.0205191	-1.29969
Q6PGN9-1	PSRC1	0.634178	2.96048	5.21164	0.00374185	0.0237922	-1.3002
Q69YH5-1	CDCA2	0.252678	3.09242	6.33894	0.00160628	0.0146506	-1.31101
O94826	TOMM70A; TOMM70	0.276526	3.18008	6.98789	0.00104171	0.0117574	-1.31693
Q8ND56	LSM14A	-0.267811	3.14098	-6.0758	0.00193477	0.0163442	-1.32018
O60568	PLOD3	0.526844	3.27894	5.22323	0.0037069	0.0236124	-1.32061
Q9Y6X4-1	FAM169A	0.176864	3.20157	6.28822	0.00166412	0.014884	-1.32818
O95789	ZMYM6	-0.833725	3.088	-5.13946	0.0039684	0.0243915	-1.32852
O95235	KIF20A	-0.20787	2.81809	-6.42136	0.00151732	0.0142237	-1.33241
P33993-1	MCM7	-0.10146	3.14281	-7.27841	0.00086753	0.0108	-1.33298
Q96KN1	FAM84B	-0.558978	3.09793	-5.17577	0.0038525	0.0242138	-1.33614
Q6P087	RPUSD3	0.451599	3.21002	5.40489	0.00320639	0.0218354	-1.3394
P49327	FASN	-0.107091	3.12871	-7.82711	0.000624257	0.00889503	-1.343
Q9BT09	CNPY3	0.242977	3.22192	6.62361	0.00132263	0.0134143	-1.34776
Q9NYK6-1	C21orf91	-0.51413	3.09549	-5.20205	0.00377107	0.0238566	-1.35337
P61019-1	RAB2A	0.195471	3.19521	6.58835	0.00135433	0.0136124	-1.35847
Q9UII2-1	ATPIF1	0.251856	3.23672	5.91589	0.0021733	0.0175247	-1.35878
Q9NXA8-1	SIRT5	0.360198	3.23778	5.87785	0.00223508	0.0178086	-1.35957
P29590	PML	0.142895	3.19929	6.59514	0.00134816	0.0135888	-1.3624
Q9NSD9	FARSB	-0.13899	3.1774	-7.01675	0.00102266	0.0117045	-1.36269
Q13217	DNAJC3	0.255562	3.20718	6.45089	0.00148686	0.0141242	-1.36676
P24534	EEF1B2	-0.196567	3.16815	-6.89524	0.00110582	0.0121509	-1.36727
Q96QC0	PPP1R10	0.165027	3.20521	6.46228	0.00147531	0.0140899	-1.36747
Q52LW3	ARHGAP29	0.338051	3.28306	5.58933	0.00277766	0.0198929	-1.36907
Q6P1L5-1	FAM117B	-0.267436	3.1582	-5.91721	0.0021712	0.0175247	-1.37125
Q9NX09	DDIT4	1.00971	3.25443	5.06658	0.00421367	0.0250841	-1.3844
Q96EL3	MRPL53	0.411016	3.21752	5.60564	0.00274312	0.0197817	-1.38853
Q5TA31	RNF187	-0.396322	3.03418	-5.42709	0.00315086	0.0216233	-1.39113
Q9NP72	RAB18	0.247815	3.21123	6.24988	0.00170947	0.0150876	-1.39307
P41212	ETV6	0.281528	3.25881	5.67006	0.00261151	0.0193437	-1.39368
O75438	NDUFB1	0.422883	3.17738	5.59248	0.00277095	0.0198929	-1.39618
P61758	VBP1	-0.186959	3.17514	-6.30305	0.00164695	0.0148121	-1.39738
A6NKF1	SAC3D1	-0.22941	3.1574	-6.02485	0.00200724	0.0168162	-1.39777
Q9Y6E2	BZW2	-0.186251	3.15102	-6.28013	0.00167356	0.0148968	-1.3988
Q14CB8-1	ARHGAP19	0.314187	3.17006	5.5325	0.00290213	0.0204098	-1.39982
Q15459	SF3A1	-0.134663	3.18394	-7.08334	0.000980246	0.0115163	-1.40298
Q9NRP2	CMC2	0.408537	3.23869	5.44933	0.00309636	0.0212905	-1.40651
Q8NI36	WDR36	-0.146641	3.14133	-6.84762	0.00114058	0.0123252	-1.40673
Q8NHQ9	DDX55	-0.180699	3.17288	-6.22042	0.00174532	0.0152334	-1.41026
P23368-1	ME2	0.392758	3.23543	6.18792	0.0017859	0.0153982	-1.41346
Q9BVL2	NUPL1; NUP58	0.179219	3.21313	6.18367	0.0017913	0.015426	-1.41953
P62070	RRAS2	0.308412	3.18729	5.56222	0.00283625	0.0201866	-1.42076
P49459-1	UBE2A	-0.374948	3.11428	-5.32139	0.00342587	0.0225573	-1.42693
Q53F19	C17orf85; NCBP3	-0.195051	3.16306	-6.28934	0.00166282	0.014884	-1.42934
Q96DZ5	CLIP3	0.890489	3.37625	5.03991	0.00430787	0.0253681	-1.43168
O15372	EIF3H	-0.140711	3.17377	-6.82284	0.00115919	0.0124754	-1.43279
Q6GMV3	PTRHD1	-0.25787	3.15359	-5.67425	0.00260323	0.0193025	-1.43363
Q9UKJ3-1	GPATCH8	-0.136845	3.16875	-6.52605	0.00141258	0.013864	-1.43542
P06241-2	FYN	0.38581	3.21143	5.85926	0.00226601	0.0179194	-1.43649
P49006	MARCKSL1	-0.507047	3.17711	-6.19342	0.00177896	0.0153945	-1.43739
Q12824-1	SMARCB1	-0.235047	3.18419	-6.43929	0.00149874	0.0141743	-1.43899
P61970	NUTF2	-0.18418	3.11799	-6.38565	0.00155513	0.0144251	-1.44196
P51570	GALK1	0.221673	3.22097	6.09851	0.00190347	0.0161181	-1.44209
Q9BRJ7-1	NUDT16L1	-0.368335	3.0814	-5.98655	0.00206384	0.0170688	-1.445
Q9BWG6-1	SCNM1; TNFAIP8L2-SCNM1	-0.405447	3.11053	-5.26473	0.0035849	0.0231891	-1.44754
Q96L50	LRR1	-0.550919	3.0304	-5.47294	0.00303969	0.0210641	-1.44938
O60784	TOM1	-0.352654	3.22108	-5.48641	0.00300793	0.0209463	-1.45104
Q7Z7K0	CMC1	0.804773	3.19194	5.05453	0.00425594	0.0252088	-1.45437
Q86UY8	NT5DC3	0.350361	3.15977	5.55786	0.0028458	0.0201938	-1.45686
P15814	IGLL1	-0.711114	2.95548	-4.96068	0.0046026	0.0265107	-1.46692
O75398	DEAF1	0.274736	3.21448	5.54734	0.00286901	0.0202572	-1.47033
Q9UI09	NDUFA12	0.381245	3.26054	5.68824	0.00257573	0.0191863	-1.47277
Q8N0Z6	TTC5	-0.135765	3.15976	-6.46377	0.00147382	0.0140899	-1.47293
P54819	AK2	0.254098	3.25052	6.62452	0.00132182	0.0134143	-1.47398
O00231	PSMD11	-0.0865701	3.18207	-7.15384	0.000937606	0.0112657	-1.47443
Q86V21-1	AACS	0.239495	3.2424	6.29949	0.00165106	0.0148302	-1.47654
Q9Y512	SAMM50	0.447286	3.17593	6.19809	0.00177309	0.0153625	-1.48178
O14545	TRAFD1	-0.205668	3.14559	-5.90133	0.0021967	0.0176532	-1.48401
Q96NB3	ZNF830	-0.272855	3.16156	-5.69381	0.00256489	0.0191584	-1.48872
O75953	DNAJB5	0.371935	3.2245	5.30543	0.00346981	0.0227768	-1.49403
Q96B36	AKT1S1	-0.830391	3.07898	-4.92421	0.00474617	0.0270295	-1.49531
P52294	KPNA1	-0.217521	3.16043	-5.95482	0.00211216	0.0172473	-1.49538
O75381-1	PEX14	0.356195	3.1985	5.82581	0.00232297	0.0181882	-1.50403
Q9NZW5	MPP6	-0.156511	3.15234	-6.24438	0.0017161	0.015114	-1.50446
Q9H089	LSG1	-0.131722	3.14393	-6.47749	0.00146006	0.0140687	-1.50645
Q96PM9	ZNF385A	1.09933	3.34427	5.12057	0.00403033	0.0245315	-1.50826
Q9BQC3	DPH2	-0.25975	3.11604	-5.93292	0.00214632	0.0174587	-1.51436
P09661	SNRPA1	-0.186206	3.18491	-6.40025	0.00153954	0.0143443	-1.5148
Q9P2K6	KLHDC5; KLHL42	-0.430008	3.10279	-5.11813	0.00403841	0.0245315	-1.521
P56182	RRP1	-0.295224	3.12304	-5.60002	0.00275496	0.0198267	-1.52594
Q96D09	GPRASP2; ARMCX5-GPRASP2	1.02904	3.25158	5.34572	0.00336014	0.0223673	-1.52692
Q9BVV7	TIMM21	0.354491	3.20322	5.35515	0.00333506	0.0222945	-1.52834
O43175	PHGDH	0.0920886	3.18907	7.13398	0.000949389	0.0112657	-1.53369
Q9H9Y2	RPF1	-0.433502	3.07795	-5.13142	0.00399463	0.0244572	-1.5386
Q9Y243-1	AKT3	0.373842	3.15904	5.36122	0.00331905	0.0222398	-1.54076
Q8N766-1	EMC1	0.180596	3.16509	6.32796	0.0016186	0.0147172	-1.54665
Q9C0D5	TANC1	0.304001	3.19627	5.60859	0.00273693	0.0197736	-1.54678
Q01130	SRSF2	-0.174121	3.13792	-6.1814	0.00179418	0.0154321	-1.5473
Q52LR7	EPC2	-0.202477	3.16028	-5.88137	0.00222927	0.0178086	-1.55227
P82094	TMF1	0.220477	3.23023	6.13839	0.00184993	0.0157588	-1.55298
Q7L8W6	ATPBD4; DPH6	-0.182406	3.16648	-6.01671	0.00201912	0.0168576	-1.55491
Q00059	TFAM	0.186053	3.23293	6.24002	0.00172137	0.0151361	-1.55676
A0MZ66	KIAA1598; SHTN1	0.221871	3.24025	6.02755	0.00200332	0.0168033	-1.56139
Q9NVI7-2	ATAD3A	0.250954	3.18473	6.22731	0.00173686	0.0151783	-1.56231
Q14651	PLS1	0.145671	3.18418	6.45962	0.001478	0.0140967	-1.56717
Q8WVC6-1	DCAKD	-0.308367	3.15594	-5.47621	0.00303195	0.021031	-1.5689
Q9H7C9-1	AAMDC	0.228387	3.2534	5.7559	0.00244757	0.0185953	-1.57068
Q6XZF7	DNMBP	-0.206797	3.17147	-5.74916	0.00245998	0.0186496	-1.57622
Q13347	EIF3I	-0.236977	3.12967	-6.53669	0.00140243	0.0138261	-1.57682
O60504-1	SORBS3	0.348864	3.23922	5.82168	0.00233013	0.0181899	-1.57703
Q9BWM7	SFXN3	0.392623	3.20644	5.1054	0.0040809	0.0245969	-1.58134
Q8N8Q8-1	COX18	0.506263	3.21285	4.95926	0.00460806	0.0265107	-1.5855
Q14331	FRG1	-0.131235	3.161	-6.36967	0.00157241	0.0145284	-1.58977
Q4G0N4	NADK2; NADKD1	0.352334	3.19985	5.86053	0.00226388	0.0179194	-1.59096
Q13188	STK3	0.258753	3.18435	5.68229	0.00258739	0.0192454	-1.59737
O94804	STK10	0.151409	3.20551	6.21354	0.00175382	0.0152518	-1.6016
Q9BRJ6	C7orf50	-0.36332	3.06139	-5.41039	0.00319252	0.0218038	-1.60193
Q6UVJ0	SASS6	-0.23357	3.10469	-5.9104	0.00218209	0.0175557	-1.60321
Q9BV19	C1orf50	-0.243497	3.17602	-5.65017	0.00265135	0.0194761	-1.60407
Q27J81	INF2	0.209888	3.24036	5.91613	0.00217292	0.0175247	-1.60411
O15254	ACOX3	0.249804	3.23724	5.55225	0.00285813	0.020229	-1.60731
Q13596	SNX1	-0.144243	3.17872	-6.17419	0.00180339	0.0154925	-1.60941
Q9NQV6-6	PRDM10	-0.228558	3.18033	-5.69474	0.00256308	0.0191584	-1.61036
O14593	RFXANK	-0.344522	3.09737	-5.13869	0.0039709	0.0243915	-1.61438
Q5U5Q3	MEX3C	-0.268044	3.1595	-5.4021	0.00321345	0.0218559	-1.61439
Q9H582-1	ZNF644	-0.278466	3.14099	-5.73309	0.00248993	0.0187963	-1.61875
O43181	NDUFS4	0.369847	3.266	5.15847	0.00390722	0.0243082	-1.61957
Q92859	NEO1	0.240782	3.21257	5.4979	0.00298114	0.0208006	-1.62138
Q7L3T8	PARS2	0.374652	3.22503	5.1638	0.00389024	0.0243003	-1.62753
Q9UJA3	MCM8	-0.396198	3.02799	-5.07521	0.00418375	0.0249665	-1.62879
Q8N2W9	PIAS4	-0.220186	3.14131	-5.61996	0.0027132	0.0197061	-1.6314
Q96G46	DUS3L	-0.190013	3.1235	-5.89437	0.00220799	0.0176839	-1.63141
P41250	GARS	0.19125	3.20708	6.50004	0.00143778	0.0139952	-1.63773
Q8IY37	DHX37	-0.134401	3.1557	-6.20313	0.00176678	0.0153452	-1.64343
A2VDJ0-5	KIAA0922; TMEM131L	-0.391188	3.13833	-5.66367	0.00262423	0.0194132	-1.64568
P31930	UQCRC1	0.254904	3.18363	6.14938	0.00183549	0.0156923	-1.6484
P46783	RPS10	-0.164764	3.14199	-6.36097	0.00158191	0.014577	-1.65447
P56524	HDAC4	-0.182068	3.17197	-6.09984	0.00190164	0.0161181	-1.65605
O43502	RAD51C	-0.412889	3.15307	-4.9399	0.00468377	0.0268249	-1.65809
Q96A37-1	RNF166	-1.83393	3.23809	-5.78684	0.00239147	0.0183856	-1.65989
Q92543	SNX19	-0.988538	3.0253	-4.71797	0.00566426	0.0300659	-1.66216
Q9GZT6	CCDC90B	0.442933	3.20599	5.01675	0.00439167	0.0255862	-1.66483
Q9Y676	MRPS18B	0.250708	3.19976	5.5132	0.00294589	0.0206562	-1.6666
Q6F5E8	RLTPR; CARMIL2	-0.204582	3.12602	-5.96112	0.00210247	0.0172033	-1.67711
O14775	GNB5	-0.34663	3.0538	-5.14646	0.00394574	0.0243681	-1.67999
Q9NV31	IMP3	-0.352857	3.07736	-5.17035	0.00386954	0.024269	-1.68336
Q8IXI2-3	RHOT1	0.333347	3.21069	5.65452	0.00264257	0.0194722	-1.68633
P48730-2	CSNK1D	-0.29406	3.14011	-5.3267	0.0034114	0.0225184	-1.68747
Q92530	PSMF1	-0.254081	3.13251	-5.8467	0.0022872	0.0180534	-1.68747
Q8TBE0	BAHD1	-0.329926	3.02644	-5.10901	0.00406878	0.0245969	-1.69034
Q9BW62	KATNAL1	0.232542	3.24662	5.70137	0.00255026	0.0191112	-1.69387
O75150	RNF40	-0.229553	3.16887	-6.234	0.00172868	0.0151441	-1.69489
P04234	CD3D	-0.252758	3.15045	-5.44973	0.00309537	0.0212905	-1.69873
Q9NWA0	MED9	0.41651	3.11518	5.00664	0.00442883	0.0257809	-1.6991
Q96CU9	FOXRED1	0.379858	3.2203	5.28557	0.00352542	0.0229718	-1.69939
O15427	SLC16A3	0.883301	3.54951	4.71784	0.0056649	0.0300659	-1.70492
P62195-1	PSMC5	-0.107449	3.19228	-6.4213	0.00151738	0.0142237	-1.71297
O76031	CLPX	0.266234	3.23628	5.98853	0.00206087	0.0170641	-1.71299
Q9Y2K1	ZBTB1	-0.371137	3.11046	-5.11681	0.00404281	0.0245315	-1.72025
Q8TCF1-1	ZFAND1	-0.461925	3.14411	-4.99238	0.00448192	0.0259834	-1.72056
Q8WUM9	SLC20A1	-0.395346	3.18461	-4.87328	0.00495554	0.0277542	-1.72549
P09914	IFIT1	0.265118	3.19179	5.63243	0.00268746	0.0195994	-1.72552
Q8NBN7	RDH13	0.386255	3.22429	5.17244	0.00386293	0.0242579	-1.72645
Q8IZ69	TRMT2A	-0.148317	3.15581	-6.01659	0.0020193	0.0168576	-1.72681
Q13895	BYSL	-0.141841	3.13984	-6.30779	0.00164152	0.0148008	-1.72766
Q14289-2	PTK2B	0.258888	3.36004	5.36501	0.00330909	0.022194	-1.72826
Q4G0J3	LARP7	-0.200714	3.17556	-6.11945	0.00187513	0.0159162	-1.72889
Q9H1B7	IRF2BPL	0.186709	3.19103	5.68773	0.00257674	0.0191863	-1.73063
Q9NZN4	EHD2	0.383679	3.19381	5.05189	0.00426526	0.0252333	-1.73097
Q9NYZ3	GTSE1	-0.21738	3.16341	-5.65672	0.00263816	0.0194598	-1.73538
P05198	EIF2S1	-0.10968	3.1741	-6.55642	0.00138382	0.0137595	-1.73826
Q96EX3	WDR34	-0.370114	3.09818	-5.24326	0.00364742	0.0234015	-1.7394
Q8IU60	DCP2	0.166797	3.20779	5.79315	0.00238022	0.0183388	-1.74385
O60308	CEP104	-0.469494	3.14364	-4.80435	0.00525646	0.0286261	-1.74566
Q9BRP7	FDXACB1	-1.47472	2.92152	-5.19973	0.00377816	0.0238702	-1.74582
P09496-2	CLTA	-0.221039	3.19724	-5.82476	0.00232479	0.0181882	-1.74771
O60930	RNASEH1	-0.438043	3.1602	-4.94601	0.0046597	0.0267302	-1.74899
P49454	CENPF	0.103088	3.09	6.78393	0.00118913	0.0126155	-1.74946
Q4L180	FILIP1L	0.635345	3.17256	4.61697	0.00618897	0.0315269	-1.75119
Q9Y6G3	MRPL42	0.35781	3.24635	5.03848	0.00431297	0.0253771	-1.75369
Q8NEF9	SRFBP1	-0.187556	3.12746	-5.77882	0.00240586	0.0184562	-1.76006
Q15782-4	CHI3L2	0.475825	3.19042	4.85755	0.0050224	0.0279302	-1.76138
P53582	METAP1	-0.204883	3.15481	-5.98488	0.00206636	0.0170697	-1.76725
Q01432-1	AMPD3	0.347641	3.25885	5.29147	0.00350881	0.0229065	-1.76964
Q9H477	RBKS	0.356949	3.22199	5.0443	0.00429218	0.0253403	-1.77
Q86XP1	DGKH	0.294875	3.2034	5.08459	0.00415144	0.0248596	-1.77036
Q9UIW2	PLXNA1	0.283605	3.22388	5.22645	0.00369728	0.0235879	-1.77291
Q9BUN5	CCDC28B	-0.59681	3.05944	-4.59514	0.00630968	0.0319843	-1.77353
Q15036-1	SNX17	-0.324751	3.1139	-5.28336	0.00353168	0.0229718	-1.77451
P22681	CBL	0.183415	3.22053	5.78935	0.00238698	0.018371	-1.77553
Q96MF7	NSMCE2	-0.295174	3.16304	-5.06303	0.00422607	0.0250947	-1.77742
Q8WU58	FAM222B	-0.395885	3.12726	-4.87108	0.00496486	0.0277743	-1.7842
Q56P03	EAPP	-0.534401	3.06016	-5.25296	0.00361902	0.0233247	-1.78576
P04075	ALDOA	0.123749	3.27361	7.13541	0.000948533	0.0112657	-1.78779
Q562F6	SGOL2; SGO2	0.386828	3.10843	4.86684	0.0049828	0.0278409	-1.78893
Q8IXI1	RHOT2	0.224742	3.21237	5.63571	0.00268074	0.0195994	-1.79033
Q8N488	RYBP	0.257756	3.19395	5.25105	0.00362458	0.0233394	-1.79366
Q16629	SRSF7	-0.209329	3.16983	-5.71124	0.0025313	0.0190075	-1.80586
Q9NWX5	ASB6	-0.214106	3.10847	-5.52533	0.00291829	0.0205032	-1.81275
Q6VN20	RANBP10	-0.22493	3.15628	-5.33978	0.00337607	0.0224198	-1.81327
Q96PN7	TRERF1	0.460273	3.26546	4.69348	0.00578653	0.0303932	-1.81476
Q86X83	COMMD2	-0.264408	3.15358	-5.16636	0.00388213	0.0242823	-1.81833
Q14847	LASP1	-0.186601	3.19301	-6.18845	0.00178524	0.0153982	-1.82297
P09913	IFIT2	0.305356	3.22682	5.07768	0.0041752	0.0249387	-1.82951
Q8TDX7-1	NEK7	0.200663	3.19139	5.45449	0.00308386	0.0212512	-1.8307
Q8TBA6	GOLGA5	0.283476	3.18417	5.87722	0.00223612	0.0178086	-1.8361
Q14209	E2F2	-0.576998	3.07488	-4.77623	0.00538529	0.029171	-1.83635
Q9UNW1	MINPP1	0.38817	3.23749	5.0958	0.00411327	0.0247145	-1.83834
Q99583	MNT	-0.304923	3.1278	-5.14521	0.00394977	0.0243718	-1.83972
Q8IZL8	PELP1	-0.163535	3.14189	-5.69627	0.00256012	0.0191584	-1.83988
Q99615-1	DNAJC7	-0.228028	3.15523	-6.35475	0.00158875	0.014577	-1.84045
Q9NPD8	UBE2T	-0.539079	3.1032	-5.79396	0.00237878	0.0183388	-1.84144
P61088	UBE2N	-0.147715	3.14754	-6.05341	0.00196623	0.0165705	-1.84369
Q8N4H5	TOMM5	0.52413	3.14705	5.3785	0.00327393	0.0221289	-1.84621
P54886	ALDH18A1	0.237543	3.20013	6.07675	0.00193344	0.0163442	-1.84673
Q96ER9	CCDC51	0.3447	3.21251	5.09038	0.00413167	0.024804	-1.8537
P28161	GSTM2	-0.147312	3.13184	-5.81999	0.00233306	0.0181927	-1.86063
Q01970-1	PLCB3	0.280499	3.24437	5.01781	0.00438779	0.0255862	-1.86341
P30533	LRPAP1	-0.430041	3.13156	-5.59682	0.00276173	0.0198554	-1.86808
Q9BTC0	DIDO1	-0.110036	3.17661	-6.26821	0.00168761	0.0149504	-1.87327
P56937-1	HSD17B7	0.328506	3.21264	5.24712	0.0036361	0.0233711	-1.87413
P42898	MTHFR	0.215984	3.19346	5.80412	0.00236081	0.0182862	-1.88471
Q9H098	FAM107B	0.268526	3.2533	5.14154	0.00396166	0.0243915	-1.88608
Q9Y696	CLIC4	0.230511	3.24123	5.6626	0.00262637	0.0194132	-1.88655
O75817	POP7	-0.432306	3.06001	-4.77335	0.00539872	0.0291992	-1.89128
Q14761	PTPRCAP	-0.609379	3.09575	-5.28329	0.00353188	0.0229718	-1.89277
O60294	LCMT2	-0.327618	3.14463	-4.94199	0.00467551	0.0267992	-1.89448
Q9UKF6	CPSF3	-0.115658	3.15571	-6.05641	0.00196198	0.0165543	-1.89879
O15371	EIF3D	-0.131866	3.14879	-6.15707	0.00182547	0.0156362	-1.90145
Q5VZ89-7	DENND4C	0.250858	3.22106	5.80822	0.00235359	0.0182862	-1.90275
P53602	MVD	0.206086	3.20112	5.48187	0.00301859	0.0209793	-1.90583
Q32P41	TRMT5	0.312653	3.22882	5.77444	0.00241377	0.0184969	-1.90846
P34949	MPI	0.257666	3.2678	5.54902	0.00286528	0.0202511	-1.90896
P53634-1	CTSC	-0.168133	3.16752	-5.80289	0.00236298	0.0182862	-1.91034
Q6ZWJ1-1	STXBP4	-0.36902	3.0976	-5.10861	0.00407014	0.0245969	-1.91139
Q8IYB8	SUPV3L1	0.266299	3.2262	5.57493	0.0028086	0.0200502	-1.9132
Q96CS3	FAF2	0.183347	3.1693	5.49053	0.00299829	0.0208997	-1.92192
P42765	ACAA2	0.308526	3.24463	5.19578	0.00379032	0.0239076	-1.92866
Q9Y6I4-1	USP3	-0.294178	3.1351	-5.41134	0.00319014	0.0218038	-1.92888
P17096-1	HMGA1	-0.303464	3.17989	-5.40127	0.00321555	0.0218559	-1.93191
Q6DCA0	AMMECR1L	-0.289318	3.11664	-5.03404	0.00432894	0.0254329	-1.93218
Q9BYJ9-1	YTHDF1	-0.293073	3.14583	-4.91637	0.00477773	0.0271222	-1.93244
Q09472	EP300	-0.23967	3.14686	-5.32996	0.00340255	0.0224883	-1.93766
Q13129	RLF	0.216474	3.23358	5.44316	0.00311135	0.0213729	-1.9438
P61619	SEC61A1	-0.354038	3.18422	-5.02015	0.00437923	0.0255862	-1.94474
Q01518-1	CAP1	0.122172	3.21935	6.53417	0.00140482	0.0138261	-1.94602
O94992	HEXIM1	-0.203927	3.1773	-5.39194	0.00323932	0.0219544	-1.9462
Q9UID3-1	VPS51	-0.281756	3.10459	-5.46995	0.00304679	0.021092	-1.9489
O75925	PIAS1	-0.244123	3.15409	-5.05135	0.00426718	0.0252333	-1.95174
Q9H490	PIGU	-0.282437	3.16916	-4.91063	0.00480098	0.0272107	-1.95417
Q9Y2Y1	POLR3K	-0.359254	3.10181	-4.88194	0.00491921	0.0276161	-1.9558
Q9BSF8	BTBD10	-0.45159	2.92265	-4.58381	0.00637347	0.0321894	-1.95762
Q9P2Q2	FRMD4A	0.724844	3.18165	4.45189	0.00717401	0.0344663	-1.9592
Q9NY61	AATF	-0.217885	3.07978	-5.40671	0.0032018	0.0218251	-1.95972
O95475	SIX6	-0.325869	3.15688	-5.14833	0.0039397	0.024352	-1.96006
P62487	POLR2G	-0.379162	3.09122	-5.3735	0.00328691	0.0221289	-1.96014
O75330-1	HMMR	0.327267	3.05826	5.79475	0.00237739	0.0183388	-1.96313
Q8NBN3-1	TMEM87A	-0.195592	3.11748	-5.35228	0.00334268	0.0223081	-1.96319
P82664	MRPS10	0.2426	3.20969	5.08737	0.00414194	0.0248236	-1.96611
Q0P5N6	ARL16	-0.399297	3.21067	-4.64233	0.00605203	0.0311875	-1.96914
P52701	MSH6	-0.102967	3.16027	-6.45327	0.00148444	0.0141201	-1.97087
O00560-1	SDCBP	0.268902	3.23023	5.36705	0.00330375	0.0221792	-1.9746
P55011	SLC12A2	-0.248584	3.15454	-5.75924	0.00244143	0.0185953	-1.98084
P01008	SERPINC1	-0.342043	3.15289	-5.07989	0.00416758	0.0249142	-1.98312
Q8TCU4-1	ALMS1	-0.184506	3.15536	-5.39476	0.00323212	0.0219265	-1.98372
Q9NWU2	GID8	-0.28691	3.22968	-4.90482	0.00482466	0.0273012	-1.9843
P11940-1	PABPC1	-0.26362	3.1393	-6.47632	0.00146122	0.0140687	-1.98856
Q7L8J4	SH3BP5L	-0.52363	3.08919	-4.41521	0.00741703	0.0350667	-1.98979
P23526-1	AHCY	-0.086311	3.17497	-6.79286	0.00118218	0.0125769	-1.99091
Q9NY93	DDX56	-0.208564	3.12495	-5.7367	0.00248315	0.0187651	-1.99221
Q8N0Z3	SPICE1	0.320633	3.24317	4.85793	0.00502078	0.0279302	-1.99531
Q9GZZ1-1	NAA50	-0.339673	3.16198	-5.83845	0.00230125	0.0181038	-1.99555
P31483	TIA1	-0.240681	3.11533	-5.04099	0.004304	0.0253664	-1.99584
P17542-1	TAL1	-0.388424	3.09029	-4.62147	0.00616441	0.0314695	-1.99587
Q5VZK9	LRRC16A; CARMIL1	0.546416	3.28648	4.41947	0.00738834	0.0350667	-1.99998
P62820	RAB1A	0.138185	3.2089	5.71545	0.00252327	0.0189703	-2.00045
Q13190	STX5	0.228526	3.1976	5.10158	0.00409372	0.0246387	-2.0029
P07339	CTSD	-0.141445	3.16849	-5.9959	0.00204985	0.0170346	-2.0041
O95573	ACSL3	0.175619	3.20175	6.03846	0.00198758	0.0167305	-2.0044
Q13541	EIF4EBP1	-0.386457	3.16765	-4.55697	0.00652753	0.0326883	-2.00597
P14316-1	IRF2	0.41853	3.18274	5.13143	0.00399458	0.0244572	-2.00667
Q9H5H4	ZNF768	0.694481	3.33488	4.29986	0.00824637	0.0374864	-2.00785
P11171-1	EPB41	-0.169463	3.17294	-5.86462	0.00225705	0.017895	-2.00879
O75037	KIF21B	0.233339	3.15399	5.01672	0.00439177	0.0255862	-2.01702
Q9Y3D9	MRPS23	0.262595	3.19453	5.56737	0.00282501	0.020147	-2.02678
Q9NQ50	MRPL40	0.226201	3.22735	5.16579	0.00388394	0.0242823	-2.0311
Q9H7X7	RABL5; IFT22	-0.241386	3.18351	-5.0743	0.00418688	0.0249665	-2.03237
P06454-1	PTMA	0.233871	3.26491	5.21671	0.00372654	0.0237162	-2.0325
Q9Y6W3	CAPN7	-0.18278	3.15007	-5.36976	0.00329666	0.0221526	-2.0328
P78332	RBM6	-0.165421	3.16774	-5.88626	0.00222124	0.0177699	-2.04528
Q8WVL7	ANKRD49	-0.308443	3.1567	-4.76319	0.00544634	0.0292944	-2.04584
Q9UBQ6	EXTL2	0.51542	3.17367	4.35033	0.0078709	0.0364317	-2.04688
Q6I9Y2	THOC7	-0.189363	3.15816	-5.38287	0.00326261	0.0220911	-2.04831
Q9Y2V2	CARHSP1	-0.180894	3.18645	-5.32104	0.00342682	0.0225573	-2.05102
Q5JTD0-1	TJAP1	-0.235002	3.14115	-5.06385	0.00422322	0.0250947	-2.05161
Q15262	PTPRK	0.176797	3.22889	5.37534	0.00328211	0.0221289	-2.05175
Q9H5V9-1	CXorf56	-0.195949	3.15978	-5.29069	0.00351098	0.0229065	-2.05694
A4D1P6-1	WDR91	-0.278565	3.18736	-5.14346	0.00395543	0.0243855	-2.06094
Q9NP80-1	PNPLA8	0.950167	3.23498	4.268	0.00849413	0.038076	-2.06139
Q8N6T3-1	ARFGAP1	-0.21384	3.1437	-5.58145	0.00279454	0.0199899	-2.06144
Q9UGY1	NOL12	-0.356234	3.11949	-4.92219	0.00475428	0.027054	-2.06195
O43852-4	CALU	0.45011	3.22813	4.42046	0.00738167	0.0350667	-2.06252
Q9Y375	NDUFAF1	0.250503	3.18628	5.15376	0.00392226	0.0243082	-2.0644
Q9BZX2-1	UCK2	-0.410945	3.08067	-5.11895	0.00403569	0.0245315	-2.06571
Q9UBB5-1	MBD2	-0.19697	3.18303	-5.28009	0.00354096	0.0229831	-2.0681
Q8NEZ3-1	WDR19	-0.325792	3.16872	-4.70288	0.00573924	0.0302568	-2.0699
Q8WXF1	PSPC1	-0.296543	3.161	-5.6781	0.00259562	0.0192754	-2.07172
P14621	ACYP2	-0.229755	3.15042	-4.95965	0.00460656	0.0265107	-2.0779
P86790	CCZ1; CCZ1B	-0.174067	3.16033	-5.30841	0.00346156	0.0227438	-2.08012
O75323-1	GBAS; NIPSNAP2	0.285882	3.17265	5.08887	0.00413684	0.024814	-2.0805
Q3LXA3	DAK; TKFC	0.15558	3.22636	5.46875	0.00304967	0.021092	-2.08488
Q9Y3E7	CHMP3; RNF103-CHMP3	-0.310836	3.13398	-4.63293	0.00610235	0.0313348	-2.08608
Q5VUA4	ZNF318	0.219338	3.24181	5.37426	0.00328493	0.0221289	-2.08785
Q9NRR4-1	DROSHA	0.269993	3.18294	4.93534	0.00470181	0.0268377	-2.08828
Q86YS6	RAB43	0.420537	3.22765	4.52365	0.00672487	0.0332079	-2.09152
Q12772	SREBF2	-0.342898	3.08552	-4.62208	0.00616106	0.0314695	-2.09403
Q92536	SLC7A6	-0.678392	3.17643	-4.19942	0.00905741	0.0396248	-2.0945
O60293	ZFC3H1	0.236139	3.18573	5.16056	0.00390054	0.0243082	-2.1028
Q9P0J0	NDUFA13	0.287047	3.19112	5.12502	0.00401566	0.0245315	-2.10368
P02786	TFRC	-0.131023	3.17371	-6.37817	0.00156319	0.0144809	-2.10534
Q6P2C8-1	MED27	-0.172823	3.16378	-5.23255	0.00367909	0.0235476	-2.10548
P21796	VDAC1	0.367638	3.19294	5.86808	0.00225127	0.0178692	-2.112
P46527	CDKN1B	0.605092	3.13865	4.36543	0.00776247	0.0360016	-2.11545
Q99714-1	HSD17B10	0.264499	3.2299	5.57521	0.002808	0.0200502	-2.12437
Q8TAE8	GADD45GIP1	0.245968	3.18746	4.86285	0.00499977	0.0278918	-2.12503
Q9BQ39	DDX50	0.130931	3.21402	5.6467	0.00265835	0.0194862	-2.12803
Q7LDG7	RASGRP2	-0.28628	3.09863	-4.71106	0.00569846	0.0301763	-2.12927
Q53TQ3	INO80D	-0.438983	3.08517	-4.34895	0.00788088	0.0364317	-2.12991
Q6EEV4-1	POLR2M	-0.622593	3.16134	-4.32412	0.00806331	0.0368668	-2.13251
Q96GQ7	DDX27	-0.108075	3.13172	-5.91433	0.0021758	0.017525	-2.13939
Q9BQE3	TUBA1C	0.0674217	3.16346	7.11995	0.000957821	0.0113467	-2.14001
Q9NZ08-1	ERAP1	0.149295	3.21206	5.99172	0.00205609	0.0170444	-2.14407
Q8WYA0-1	IFT81	0.316746	3.26385	5.1865	0.003819	0.0240522	-2.14876
Q9UHV9	PFDN2	-0.173776	3.14525	-5.24977	0.00362833	0.0233423	-2.15319
Q99829	CPNE1	0.184232	3.20609	5.7246	0.0025059	0.0188767	-2.15464
Q12931	TRAP1	0.251001	3.19057	5.72529	0.0025046	0.0188767	-2.15514
Q9BR61	ACBD6	-0.158826	3.17521	-5.29027	0.00351216	0.0229065	-2.15812
Q9H3R0	KDM4C	0.540697	3.28209	4.28592	0.00835371	0.0376846	-2.16505
P11279	LAMP1	-0.344079	3.15728	-5.15478	0.00391899	0.0243082	-2.16514
Q15696	ZRSR2	0.5995	3.24923	4.37727	0.0076786	0.0357763	-2.16546
P30101	PDIA3	0.105044	3.19759	6.28529	0.00166753	0.014884	-2.16621
Q9UKV3-1	ACIN1	-0.305753	3.2032	-4.65225	0.00599948	0.0310747	-2.16656
Q99707	MTR	-0.142383	3.20094	-5.6149	0.00272372	0.0197168	-2.16746
Q9C026	TRIM9	0.255901	3.19	4.76661	0.00543024	0.0292581	-2.17134
Q9H0J9	PARP12	-0.302666	3.10372	-5.30151	0.0034807	0.0228272	-2.17333
Q8NB90-1	SPATA5	-0.154334	3.15765	-5.76605	0.002429	0.0185735	-2.18564
Q86VP1-2	TAX1BP1	-0.203031	3.1533	-5.20371	0.00376598	0.0238566	-2.18868
Q9UHA3	RSL24D1	-0.386605	3.05696	-4.37338	0.00770601	0.035857	-2.18891
Q9BYC5	FUT8	0.268335	3.15696	5.03285	0.0043332	0.0254329	-2.19175
Q9BPW8	NIPSNAP1	0.223418	3.17436	5.15267	0.00392577	0.0243082	-2.19435
Q14978-2	NOLC1	-0.149989	3.15931	-5.9599	0.00210435	0.0172033	-2.19492
P62857	RPS28	-0.301979	3.1286	-5.33924	0.0033775	0.0224198	-2.19572
Q8TB36	GDAP1	0.49401	3.22184	4.23739	0.00874033	0.038715	-2.19641
Q14644	RASA3	0.267838	3.18444	5.06541	0.00421776	0.0250874	-2.19896
P58004	SESN2	0.891287	3.12126	4.06513	0.0102909	0.0431078	-2.2067
Q14444-1	CAPRIN1	-0.374078	3.12009	-5.83973	0.00229906	0.0181038	-2.20683
Q53QZ3	ARHGAP15	-0.113192	3.1708	-5.75912	0.00244166	0.0185953	-2.20896
Q14669-2	TRIP12	0.0930266	3.19722	5.93191	0.0021479	0.0174587	-2.21576
Q9H0F6-1	SHARPIN	-0.264242	3.11129	-4.78069	0.00536465	0.0290814	-2.21579
Q5H9R7-1	PPP6R3	-0.124972	3.18655	-5.53955	0.00288634	0.0203189	-2.21649
P29597	TYK2	0.304297	3.21561	4.53792	0.00663948	0.0330391	-2.22034
O95396	MOCS3	-0.19054	3.18702	-5.37001	0.003296	0.0221526	-2.22685
Q9BRJ2	MRPL45	0.213279	3.20636	5.13983	0.00396719	0.0243915	-2.23447
Q9Y6K1	DNMT3A	-0.220803	3.12799	-5.35142	0.00334496	0.0223081	-2.23696
Q9H040-1	SPRTN	-0.543531	3.06923	-4.11209	0.00983868	0.0418306	-2.24354
O43765	SGTA	-0.162795	3.1852	-5.24332	0.00364725	0.0234015	-2.24472
Q9H977	WDR54	0.281871	3.27164	4.52757	0.00670125	0.0331742	-2.25133
P29375-1	KDM5A	-0.14242	3.15733	-5.41669	0.00317672	0.0217527	-2.25338
Q86V48-1	LUZP1	0.152932	3.22143	5.34138	0.00337175	0.0224198	-2.25452
Q9NPA8-1	ENY2	-0.21335	3.16746	-5.39918	0.00322086	0.021871	-2.25511
Q49MG5	MAP9	-0.265875	3.13489	-4.66077	0.00595474	0.0310013	-2.25517
P23468-1	PTPRD	0.23125	3.17783	4.84772	0.00506471	0.0280775	-2.25612
O14647	CHD2	0.193687	3.23298	5.47813	0.00302741	0.0210201	-2.25815
Q7L1Q6-1	BZW1	-0.206126	3.17559	-5.9683	0.00209148	0.0171773	-2.26193
Q13247	SRSF6	-0.155228	3.19853	-5.56464	0.00283096	0.0201692	-2.2658
Q712K3	UBE2R2	-0.320458	3.11955	-4.81637	0.00520247	0.028521	-2.2673
O43933	PEX1	0.167517	3.20599	5.11639	0.00404418	0.0245315	-2.27117
P82914	MRPS15	0.273172	3.19074	5.0584	0.00424231	0.0251701	-2.27183
O94952-1	FBXO21	-0.321501	3.05428	-4.61819	0.00618225	0.0315153	-2.27286
Q9UKY7	CDV3	-0.260089	3.18602	-5.46687	0.00305414	0.0210962	-2.27649
P35269	GTF2F1	-0.176127	3.14014	-5.16863	0.00387497	0.024269	-2.27952
Q15382	RHEB	-0.174512	3.16712	-5.18617	0.00382001	0.0240522	-2.28686
Q96JB2-1	COG3	0.152048	3.19402	5.17953	0.00384071	0.0241611	-2.28724
Q96IK1	BOD1	-0.265716	3.12619	-4.67888	0.00586092	0.030693	-2.29199
Q9NVA1	UQCC; UQCC1	0.402778	3.12531	4.37818	0.00767224	0.0357738	-2.29674
P54577	YARS	0.167596	3.2038	6.31527	0.00163298	0.014799	-2.29874
Q8NCJ5	SPRYD3	-0.503524	3.08081	-4.1054	0.00990162	0.0419474	-2.30226
P21399	ACO1	0.129225	3.22086	5.6075	0.00273921	0.0197736	-2.30284
Q9HAP2-1	MLXIP	0.312808	3.18002	4.38503	0.00762425	0.0357342	-2.31016
Q9Y2L1-1	DIS3	-0.116421	3.18329	-5.68842	0.00257539	0.0191863	-2.31017
Q9NVM4	PRMT7	-0.369066	3.10837	-4.47693	0.00701342	0.034155	-2.31024
O60828	PQBP1	-0.149164	3.16805	-5.22881	0.00369024	0.0235697	-2.31068
O60927	PPP1R11	-0.204317	3.16374	-4.7719	0.00540547	0.0292134	-2.31324
Q8N1G1	REXO1	-0.317654	3.12556	-4.44455	0.00722187	0.034626	-2.31515
Q96GM5	SMARCD1	-0.156837	3.16175	-5.5582	0.00284505	0.0201938	-2.31616
Q92753-1	RORB	-0.485434	3.16261	-4.11764	0.00978673	0.0416597	-2.32127
P30305-1	CDC25B	-0.193384	2.90154	-5.02077	0.00437697	0.0255862	-2.32155
Q9BTE3-2	MCMBP	-0.208955	3.15545	-5.62298	0.00270695	0.019701	-2.32293
Q9Y2Z2-6	MTO1	0.282143	3.2246	4.47473	0.00702738	0.034155	-2.32414
Q9BVQ7-1	SPATA5L1	-0.231507	3.13369	-5.16139	0.00389792	0.0243082	-2.32431
Q9H3C7	GGNBP2	-0.296137	2.90677	-4.425	0.00735127	0.0349629	-2.32503
Q13322-1	GRB10	0.381081	3.16554	4.28407	0.00836807	0.0377254	-2.3256
O95544	NADK	-0.311176	3.20574	-4.43915	0.00725738	0.0347307	-2.32646
Q7Z589	C11orf30; EMSY	0.158782	3.21546	5.25999	0.00359862	0.0232566	-2.32804
Q96EY7-1	PTCD3	0.292334	3.22068	5.29759	0.00349164	0.0228567	-2.33512
P50613	CDK7	-0.254345	3.14562	-4.68604	0.00582429	0.0305689	-2.34041
Q14145	KEAP1	-0.268818	3.11014	-4.99048	0.00448903	0.0260034	-2.34187
P30154	PPP2R1B	-0.372208	3.11093	-5.20375	0.00376586	0.0238566	-2.34411
P18615	NELFE; RDBP	-0.130531	3.17276	-5.28139	0.00353727	0.0229831	-2.34567
Q9BVW5	TIPIN	-0.264929	3.21143	-4.47072	0.00705288	0.0341853	-2.34627
Q9P0K8	FOXJ2	-0.620705	3.08106	-3.9654	0.0113339	0.0456184	-2.34802
P63000-1	RAC1	0.216751	3.20745	5.10904	0.00406868	0.0245969	-2.35249
Q86UW6	N4BP2	0.131482	3.22912	5.55172	0.00285931	0.020229	-2.35541
P42768	WAS	-0.221951	3.15668	-5.37694	0.00327796	0.0221289	-2.35961
P50336	PPOX	0.412058	3.18901	4.2907	0.00831669	0.0376133	-2.36122
P42229	STAT5A	-0.151781	3.18087	-5.64542	0.00266096	0.0194862	-2.36247
P61204	ARF3	0.179	3.24341	5.81673	0.00233872	0.0182169	-2.36485
Q4KMQ1	TPRN	-0.592085	3.0866	-3.90193	0.0120613	0.0473135	-2.36984
Q9HAW0	BRF2	-0.35329	3.11875	-4.19059	0.00913305	0.0397596	-2.3708
Q9C0B0	UNK	0.164178	3.19869	4.97276	0.00455615	0.0263088	-2.37258
P21580	TNFAIP3	0.242267	3.23508	5.11621	0.00404479	0.0245315	-2.37282
Q9NS23	RASSF1	-0.417979	2.95554	-4.26386	0.00852694	0.0381927	-2.37421
P62249	RPS16	-0.418861	3.08322	-5.29985	0.00348535	0.0228366	-2.37522
P35637-1	FUS	-0.196203	3.1471	-5.61392	0.00272578	0.0197168	-2.37554
Q9BYD2	MRPL9	0.182355	3.19506	4.83517	0.00511934	0.0282251	-2.37723
Q15819	UBE2V2	-0.192448	3.17505	-4.91393	0.00478757	0.0271564	-2.37954
Q92888-1	ARHGEF1	0.134428	3.20377	5.35561	0.00333385	0.0222945	-2.38383
O75306-1	NDUFS2	0.353112	3.24161	5.2532	0.00361834	0.0233247	-2.3877
Q9NTI5	PDS5B	0.1686	3.20819	6.03533	0.00199207	0.0167485	-2.38773
Q01813	PFKP	0.128892	3.20533	5.96428	0.00209763	0.0171937	-2.39137
Q5XKP0	C19orf70	-0.258309	3.15852	-4.59489	0.00631109	0.0319843	-2.39237
Q10471	GALNT2	0.233035	3.19546	5.56042	0.00284018	0.0201938	-2.39403
Q9UKK9	NUDT5	-0.148677	3.16926	-5.35456	0.00333663	0.0222945	-2.39459
Q02446	SP4	-0.333228	3.18153	-4.32753	0.00803796	0.0367759	-2.39535
Q96RR4-3	CAMKK2	-0.289681	3.10648	-4.52556	0.00671339	0.0331742	-2.39783
Q9NUS5	AP5S1	-0.487325	3.0398	-4.1146	0.00981518	0.0417557	-2.39799
O95478	NSA2	-0.378729	3.12226	-4.82871	0.00514773	0.0282946	-2.39911
Q9Y3S2	ZNF330	-0.278056	3.1159	-4.87697	0.00494002	0.0277109	-2.40305
P41226	UBA7	0.197358	3.21122	4.85826	0.00501935	0.0279302	-2.40308
P55201	BRPF1	-0.185152	3.15726	-5.12317	0.00402175	0.0245315	-2.40315
P17812	CTPS1	-0.170959	3.17165	-5.91732	0.00217103	0.0175247	-2.40416
Q6P5R6	RPL22L1	-0.194015	3.17112	-4.76977	0.00541544	0.029245	-2.40781
P49674	CSNK1E; LOC400927-CSNK1E	-0.572082	3.09206	-4.14932	0.00949635	0.0407659	-2.41344
Q13772-1	NCOA4	-0.315732	3.05145	-4.30257	0.00822568	0.0374484	-2.41739
Q9BTU6	PI4K2A	-0.239853	3.13283	-4.98596	0.00450606	0.0260779	-2.41824
P61289-1	PSME3	-0.158566	3.14433	-5.33093	0.00339993	0.0224883	-2.41942
Q9Y394	DHRS7	0.217665	3.19981	4.63193	0.00610776	0.0313348	-2.4231
Q9NPH2	ISYNA1	0.259465	3.28039	4.53635	0.00664883	0.0330393	-2.42367
Q9C0C7-1	AMBRA1	-0.23526	3.09657	-4.73385	0.00558657	0.0298287	-2.42637
Q9H9Y6-1	POLR1B	-0.140629	3.1318	-5.11692	0.00404243	0.0245315	-2.42973
P35573-1	AGL	-0.1025	3.1704	-5.81123	0.00234832	0.0182716	-2.43265
Q8IY18	SMC5	-0.118779	3.17269	-5.5891	0.00277816	0.0198929	-2.43342
P49916-1	LIG3	0.127152	3.19437	5.87479	0.00224014	0.0178207	-2.43671
Q92628	KIAA0232	0.369151	3.16227	4.15957	0.0094046	0.0405146	-2.43794
P08670	VIM	-0.11995	3.17517	-6.35724	0.00158601	0.014577	-2.43987
Q15596	NCOA2	0.147638	3.22621	4.99986	0.00445398	0.0258637	-2.44161
Q8IY63-1	AMOTL1	-0.383262	3.17258	-4.72586	0.00562552	0.0299915	-2.44207
Q86Y37	CACUL1	-0.213958	3.15049	-4.63609	0.00608538	0.0313234	-2.44287
P35611-1	ADD1	-0.256623	3.18541	-5.2567	0.00360815	0.023297	-2.44828
Q9Y605	MRFAP1	-0.389015	2.93151	-4.33143	0.00800909	0.0367372	-2.45046
Q96HR8	NAF1	-0.409774	3.11519	-4.58479	0.00636791	0.0321843	-2.45105
Q9Y276	BCS1L	0.521936	3.19317	3.89037	0.0121996	0.0476322	-2.45171
Q9Y2Q5	LAMTOR2	0.344315	3.20159	4.2772	0.0084217	0.037895	-2.45363
O00418	EEF2K; LOC101930123	0.461472	3.19777	4.34573	0.0079043	0.036474	-2.45879
Q6UXB8-1	PI16	-0.484031	3.09509	-3.9355	0.0116701	0.0465532	-2.46349
O14641	DVL2	-0.246674	3.15821	-4.6324	0.00610524	0.0313348	-2.46442
Q8WWC4	C2orf47; MAIP1	0.273084	3.21913	4.33914	0.00795238	0.036613	-2.46943
Q9HC36	RNMTL1; MRM3	0.259306	3.19527	4.43459	0.00728746	0.0348441	-2.47345
P53611	RABGGTB	-0.330456	3.11581	-4.72466	0.00563138	0.0300002	-2.47507
Q8IX12	CCAR1	-0.0869123	3.18631	-5.76304	0.00243448	0.0185953	-2.47754
O15320	CTAGE5; MIA2	-0.38969	3.12376	-4.92122	0.00475817	0.0270544	-2.47897
O43463	SUV39H1	-0.260805	3.08101	-4.71621	0.00567293	0.0300861	-2.47904
Q12974	PTP4A2	-0.258008	3.14994	-5.05711	0.00424685	0.025176	-2.47938
Q9Y2K2	SIK3	-0.304462	3.14615	-4.29158	0.00830992	0.0376066	-2.4799
Q6ZN04-1	MEX3B	-0.476962	3.05652	-3.93829	0.0116382	0.0465003	-2.48098
Q16877	PFKFB4	0.508089	3.39743	4.15955	0.00940474	0.0405146	-2.48109
Q16864-1	ATP6V1F	-0.24577	3.16399	-4.41766	0.00740056	0.0350667	-2.48306
O95503	CBX6	-0.563068	3.09796	-3.79655	0.0133915	0.0506808	-2.48414
Q92575	UBXN4	0.204412	3.22181	4.63575	0.00608722	0.0313234	-2.48495
Q13011	ECH1	0.302943	3.26248	5.09875	0.00410329	0.0246754	-2.48554
P17980	PSMC3	-0.110461	3.18557	-5.60193	0.00275093	0.0198178	-2.4909
Q96L73-1	NSD1	-0.175204	3.15735	-4.76714	0.00542776	0.0292581	-2.49788
Q9BZE2	PUS3	-0.222039	3.14585	-4.56556	0.00647774	0.0325539	-2.50273
Q6UW63	KDELC1	0.271594	3.21695	4.52991	0.00668727	0.0331606	-2.50389
Q86YC3	LRRC33; NRROS	-0.755953	2.99554	-3.73134	0.0142993	0.052848	-2.50405
Q9BSC4-1	NOL10	-0.185533	3.14426	-5.12205	0.00402544	0.0245315	-2.50492
P13056-1	NR2C1	-0.242301	3.15642	-4.36929	0.00773503	0.0359276	-2.50752
P61163	ACTR1A	-0.132384	3.15297	-5.41582	0.00317891	0.0217527	-2.51159
Q0D2I5	IFFO1	-0.559849	2.99851	-3.78288	0.0135762	0.051093	-2.5144
O96000	NDUFB10	0.241618	3.19915	4.90819	0.00481089	0.0272451	-2.51446
P30044-1	PRDX5	0.21784	3.26868	5.07029	0.00420079	0.0250284	-2.51529
O60763-1	USO1	0.153659	3.21866	5.6214	0.0027102	0.0197045	-2.51554
Q13564-1	NAE1	-0.247707	3.15503	-5.2017	0.00377214	0.0238566	-2.51614
O95602	POLR1A	-0.133556	3.12827	-5.34843	0.0033529	0.0223401	-2.51892
Q58EX7	PLEKHG4	0.32699	3.19172	4.39254	0.00757205	0.0355166	-2.52038
P48634-1	PRRC2A	-0.131775	3.14915	-5.50981	0.00295366	0.0206698	-2.52226
Q9Y3D2	MSRB2	0.258267	3.14595	4.27195	0.00846293	0.0379841	-2.52627
Q9NQ86	TRIM36	0.358999	3.23003	3.9939	0.0110238	0.0448282	-2.52846
Q15653-1	NFKBIB	-0.244345	3.15491	-4.49287	0.00691336	0.0338093	-2.52974
Q9NQZ5	STARD7	-0.398888	3.07377	-4.5083	0.00681813	0.0334588	-2.53356
P63146	UBE2B	-0.275698	3.14933	-4.21119	0.00895773	0.0393342	-2.53437
O15169	AXIN1	-0.465374	3.02975	-3.95691	0.0114282	0.0458419	-2.53659
Q9BX10	GTPBP2	0.345605	3.19585	4.63123	0.00611153	0.0313348	-2.53716
P61020	RAB5B	0.264018	3.23327	4.38178	0.007647	0.0357489	-2.54032
Q86SQ7	SDCCAG8	0.374914	3.18284	4.0808	0.0101374	0.042679	-2.54094
P54252	ATXN3	-0.211248	3.1873	-4.45951	0.00712467	0.0343223	-2.54401
Q16539-2	MAPK14	-0.419227	3.11968	-4.04898	0.010452	0.0434223	-2.54422
Q92597	NDRG1	0.234059	3.27814	4.61982	0.00617337	0.0314926	-2.54673
P46782	RPS5	-0.191462	3.13982	-4.79438	0.00530172	0.0288247	-2.54678
O95793	STAU1	-0.18042	3.13814	-5.03318	0.00433204	0.0254329	-2.54726
Q9UHD1	CHORDC1	0.119421	3.15094	5.33058	0.00340086	0.0224883	-2.55129
Q9NVH1-1	DNAJC11	0.318072	3.13015	4.55741	0.00652496	0.0326883	-2.55144
Q7Z333	SETX	-0.124483	3.16317	-5.33368	0.00339248	0.0224883	-2.55443
Q9HD33-1	MRPL47	0.257311	3.19922	4.65501	0.00598493	0.0310742	-2.5575
Q9BUI4	POLR3C; LOC101060460	-0.277951	3.09462	-4.80971	0.00523232	0.0285604	-2.5582
P61018-1	RAB4B	0.326615	3.20336	4.60127	0.00627553	0.0318535	-2.55839
Q7RTV0	PHF5A	-0.205969	3.1837	-4.503	0.00685066	0.0335489	-2.55862
Q5JTH9-1	RRP12	-0.229177	3.13345	-5.42003	0.00316839	0.0217226	-2.55905
Q9UBI1	COMMD3	-0.210466	3.18498	-4.53895	0.00663339	0.033032	-2.55946
O95400	CD2BP2	-0.174288	3.1469	-4.71182	0.00569467	0.0301763	-2.56043
Q9BSD7	NTPCR	0.205017	3.22132	4.70989	0.00570424	0.0301822	-2.56074
Q14469	HES1	-0.322064	3.19098	-4.18387	0.0091911	0.0399144	-2.56184
O95139	NDUFB6	0.625024	3.28818	3.70963	0.0146171	0.0535482	-2.56227
Q02535	ID3	-0.426474	3.11811	-3.85497	0.0126343	0.0488041	-2.56996
P52789	HK2	-0.164126	3.22089	-5.5419	0.00288109	0.0203189	-2.57029
Q8WV92	MITD1	-0.256731	3.14759	-4.45467	0.00715599	0.0344497	-2.57266
O95299	NDUFA10	0.270638	3.22523	4.9587	0.00461024	0.0265107	-2.57305
Q96JI7-1	SPG11	0.32904	3.19696	4.05472	0.0103944	0.0433877	-2.57731
Q9Y2R0	COA3	0.348515	3.19627	4.03172	0.0106274	0.0439348	-2.57927
Q5UCC4-1	EMC10	-0.363877	3.15967	-3.97048	0.0112779	0.045419	-2.5814
P30405	PPIF	0.245821	3.2026	4.36002	0.00780112	0.0361337	-2.58494
Q9NX70	MED29	-0.29264	3.13402	-4.41616	0.00741066	0.0350667	-2.58746
Q86YT6	MIB1	0.253876	3.18204	4.43244	0.00730174	0.0348441	-2.58863
Q9H0W8	SMG9	-0.223927	3.13843	-4.75943	0.00546407	0.0293069	-2.59127
Q5W111	SPRYD7	0.388256	3.21424	3.93177	0.0117128	0.0466409	-2.59148
Q99590-1	SCAF11	0.182841	3.21952	5.1566	0.00391318	0.0243082	-2.59191
Q8IVW6	ARID3B	-0.235092	3.17169	-4.38098	0.00765257	0.0357489	-2.59239
Q8IUX1-1	TMEM126B	0.566275	3.22747	3.73736	0.0142126	0.0527832	-2.59319
Q14254	FLOT2	0.206133	3.22064	4.55824	0.0065201	0.0326883	-2.59366
P07355	ANXA2	-0.150982	3.17521	-4.9666	0.00457975	0.0264211	-2.59579
O60832-1	DKC1	-0.127155	3.1892	-5.32955	0.00340366	0.0224883	-2.59683
Q9P0I2	EMC3	-0.244557	3.105	-4.43262	0.00730054	0.0348441	-2.60521
Q04323-1	UBXN1	-0.170903	3.18968	-4.76745	0.00542632	0.0292581	-2.60673
P51858	HDGF	0.161058	3.21242	5.15396	0.00392164	0.0243082	-2.60768
P78312	FAM193A	-0.21795	3.14139	-4.43262	0.0073005	0.0348441	-2.60851
Q8N999-1	C12orf29	-0.243152	3.15747	-4.65475	0.00598626	0.0310742	-2.61121
P38646	HSPA9	0.286862	3.21958	5.79599	0.00237518	0.0183388	-2.61355
O00767	SCD	0.391307	3.12724	3.82826	0.0129742	0.0497884	-2.61452
Q9NUT2-1	ABCB8	0.427203	3.17987	3.99781	0.0109821	0.0447801	-2.61468
O00743	PPP6C	-0.16902	3.16005	-5.04424	0.00429242	0.0253403	-2.61508
Q9Y4W6	AFG3L2	0.290725	3.22704	5.10767	0.00407327	0.0245969	-2.61677
Q9Y4E5	ZNF451	0.131743	3.19466	4.89816	0.00485195	0.0273466	-2.61686
Q9Y5U9	IER3IP1	0.305353	3.26049	4.04476	0.0104947	0.0435497	-2.61778
P61244	MAX	0.224856	3.1345	4.74085	0.00555276	0.0296928	-2.62249
Q9Y6V7	DDX49	-0.348526	3.1084	-4.70007	0.00575332	0.0302842	-2.62681
Q9Y6A5	TACC3	-0.119569	3.08576	-5.22563	0.00369973	0.0235879	-2.62887
O75385	ULK1	-0.325457	3.09508	-4.15785	0.00941994	0.040536	-2.62967
E9PRG8	LOC102288414; C11orf98	-0.239041	3.12021	-4.29335	0.00829627	0.0376066	-2.63019
P16035	TIMP2	0.4481	3.24257	4.17805	0.00924174	0.0400118	-2.6334
Q53R41	FASTKD1	0.232206	3.23916	4.25028	0.00863567	0.0384152	-2.6365
P11216	PYGB	-0.131212	3.17066	-5.5405	0.00288422	0.0203189	-2.63707
Q9ULL5-3	PRR12	-0.186651	3.15436	-4.64812	0.00602129	0.0311422	-2.63727
O75093-1	SLIT1	0.277618	3.19718	4.40994	0.00745277	0.0351395	-2.63803
Q03426	MVK	0.213737	3.18713	4.40857	0.00746208	0.03516	-2.64226
P11021	HSPA5	0.176186	3.18299	5.75678	0.00244594	0.0185953	-2.64372
P51580	TPMT	-0.132916	3.17327	-4.85913	0.00501566	0.0279302	-2.644
O60885-1	BRD4	0.088275	3.19985	5.46601	0.00305621	0.0210962	-2.64675
Q9P0P8	C6orf203	0.391993	3.30038	3.92266	0.011818	0.0467971	-2.64888
Q9BQ15-1	NABP2	-0.401282	3.12277	-3.99914	0.0109679	0.0447801	-2.65046
P35240-1	NF2	-0.165656	3.16219	-4.62168	0.00616325	0.0314695	-2.6514
Q9NYL2-2	ZAK; MAP3K20	-0.467742	3.13047	-3.77154	0.0137316	0.0513923	-2.65185
Q9NY65	TUBA8; EHHADH	-0.322835	3.20741	-4.02804	0.0106653	0.044026	-2.65624
Q9UNE7-1	STUB1	-0.164436	3.16876	-4.7042	0.00573266	0.0302508	-2.65698
Q8IXU6-1	SLC35F2	-0.48036	3.12886	-3.88904	0.0122156	0.0476322	-2.65805
Q8N5L8	RPP25L	-0.303831	3.14428	-4.60306	0.00626556	0.0318256	-2.65886
Q13685	AAMP	-0.263466	3.12881	-5.14945	0.00393612	0.0243511	-2.66143
Q9BW85	CCDC94	-0.202417	3.15284	-4.83054	0.00513968	0.0282722	-2.66351
Q7RTP6	MICAL3	0.237079	3.1801	4.51905	0.00675267	0.0332988	-2.66448
Q96JG8-1	MAGED4; MAGED4B	0.952576	3.27559	3.59399	0.0164531	0.0576833	-2.66486
P17900	GM2A	-0.168454	3.18562	-4.62513	0.00614451	0.0314358	-2.6652
Q49AM3-1	TTC31	0.50986	3.1567	3.71283	0.0145698	0.0534576	-2.66598
Q13625-1	TP53BP2	-0.271901	3.16499	-4.31256	0.00814993	0.0371432	-2.6667
Q92870-2	APBB2	0.780409	3.23815	3.55285	0.017169	0.0592007	-2.66986
P61599	NAA20	-0.38762	3.06616	-4.01322	0.0108192	0.0444123	-2.67245
Q8TCG1	KIAA1524; CIP2A	0.100714	3.18217	5.20227	0.0037704	0.0238566	-2.6812
P23258	TUBG1	-0.147574	3.14685	-4.84849	0.00506137	0.0280775	-2.68479
P17252	PRKCA	0.174547	3.22898	4.70827	0.00571233	0.0301822	-2.68583
P23610	F8A2; F8A1; F8A3	-0.204166	3.1721	-4.55135	0.0065603	0.032783	-2.68738
Q9NZ71-1	RTEL1	-0.168095	3.17348	-4.6049	0.00625538	0.0317967	-2.68858
Q2TB10	ZNF800	-0.269209	3.1802	-4.19744	0.00907428	0.0396253	-2.69058
Q15418-1	RPS6KA1	0.184227	3.2612	4.57147	0.00644373	0.0324289	-2.69084
Q9H2Y7	ZFP106; ZNF106	-0.201656	3.08402	-4.34906	0.00788006	0.0364317	-2.69153
O15504	NUPL2	-0.177282	3.1775	-4.71849	0.00566169	0.0300659	-2.69251
Q96SB3	PPP1R9B	0.219807	3.23915	4.25012	0.00863697	0.0384152	-2.6928
Q9P2N5	RBM27	-0.137571	3.18867	-4.92633	0.00473766	0.0270028	-2.69372
Q53S33	BOLA3	0.329015	3.2712	4.32286	0.00807272	0.036872	-2.69403
Q9BSH4	TACO1	0.272236	3.21918	4.64437	0.0060412	0.0311703	-2.70028
Q9Y570	PPME1	0.161634	3.2153	5.02801	0.00435068	0.0254933	-2.70609
Q92674	CENPI	0.259156	3.17983	4.16669	0.00934144	0.040345	-2.7068
Q15438-1	CYTH1	-0.161623	3.12432	-4.55289	0.00655133	0.032783	-2.70755
Q96IV0	NGLY1	0.160393	3.19925	4.7608	0.00545761	0.0292944	-2.70882
Q5SXM2	SNAPC4	-0.222242	3.1354	-4.57454	0.00642615	0.0323863	-2.70987
Q6NYC8	PPP1R18	0.13229	3.23689	4.89966	0.00484576	0.0273466	-2.71208
Q9UJU6-1	DBNL	-0.116692	3.19465	-5.31004	0.00345705	0.0227352	-2.71328
Q9NX20	MRPL16	0.245178	3.16754	4.48926	0.00693589	0.0338961	-2.71426
Q6YP21	CCBL2; KYAT3	-0.132734	3.17148	-5.27925	0.00354334	0.0229831	-2.72136
O60353-1	FZD6	0.290702	3.19717	4.01301	0.0108214	0.0444123	-2.72298
Q5TCQ9-4	MAGI3	0.254732	3.17665	4.24838	0.00865101	0.0384152	-2.72328
P35659-1	DEK	0.10875	3.21475	5.26657	0.00357961	0.0231891	-2.72344
Q96J42-1	TXNDC15	-0.735143	3.08339	-3.48158	0.0184955	0.0623325	-2.72638
Q969G6	RFK	-0.172644	3.11666	-4.7611	0.00545619	0.0292944	-2.72674
Q9BYC8	MRPL32	0.359365	3.19316	3.8862	0.0122499	0.0476563	-2.72765
P29016	CD1B	-0.331196	3.13413	-4.6256	0.00614193	0.0314358	-2.72795
O75879	PET112; GATB	0.229743	3.20254	4.43994	0.00725215	0.0347307	-2.73175
Q9BQC6	MRP63; MRPL57	0.3773	3.19135	4.45996	0.0071218	0.0343223	-2.73496
O43516-1	WIPF1	0.226145	3.22888	4.24968	0.00864052	0.0384152	-2.7354
Q9Y6P5	SESN1	0.392978	3.25331	3.80983	0.0132149	0.0503508	-2.73586
Q9NUQ6	SPATS2L	0.347639	3.21365	3.89965	0.0120884	0.0473135	-2.73672
Q92540	SMG7	-0.20199	3.13561	-4.31922	0.00809995	0.0369629	-2.74163
Q8WXD5	GEMIN6	-0.221367	3.13046	-4.41145	0.00744249	0.0351157	-2.74277
O43684	BUB3	-0.14688	3.14785	-4.75219	0.00549841	0.0294466	-2.74321
Q12894	IFRD2	-0.366964	3.10511	-3.78389	0.0135624	0.0510822	-2.74399
P48736	PIK3CG	-0.120835	3.1589	-5.00068	0.00445094	0.0258637	-2.74703
Q9BVJ6-1	UTP14A	-0.155447	3.14057	-5.01679	0.00439151	0.0255862	-2.74704
P40222	TXLNA	-0.267814	3.14517	-5.20432	0.00376414	0.0238566	-2.74737
P00734	F2	-0.385073	3.19643	-4.57189	0.00644137	0.0324289	-2.75322
P61353	RPL27	-0.284818	3.13812	-4.80714	0.00524384	0.0286013	-2.7547
Q9HCD5	NCOA5	-0.143623	3.15177	-4.93455	0.00470491	0.0268377	-2.75499
Q709C8	VPS13C	0.118359	3.20564	5.45416	0.00308466	0.0212512	-2.75508
Q969K3-1	RNF34	-0.296611	3.13257	-4.03995	0.0105434	0.0437009	-2.75589
Q8IVB5	LIX1L; LOC101060547	0.463732	3.16176	3.57305	0.0168131	0.0584785	-2.75596
Q6VY07	PACS1	0.127033	3.21936	4.80203	0.00526693	0.0286611	-2.75658
Q9H061-1	TMEM126A	0.255821	3.18817	4.0947	0.0100034	0.0422776	-2.75898
Q9H0R1	AP5M1	-0.177424	3.15977	-4.45286	0.00716769	0.0344663	-2.7592
O95786	DDX58	-0.136701	3.16479	-4.71904	0.00565899	0.0300659	-2.76031
P14324	FDPS	0.197751	3.21482	4.77438	0.00539393	0.0291955	-2.76078
P49407-1	ARRB1	0.397507	3.20282	3.80745	0.0132464	0.0503914	-2.76139
Q5SSJ5-1	HP1BP3	-0.147236	3.17968	-4.76198	0.00545202	0.0292944	-2.76223
O95926	SYF2	-0.20809	3.1258	-4.64473	0.00603924	0.0311703	-2.76308
Q6PI48	DARS2	0.278347	3.22525	4.47102	0.00705092	0.0341853	-2.76335
Q15428	SF3A2	-0.170237	3.16386	-4.628	0.00612898	0.0314016	-2.76383
Q9UHQ9	CYB5R1	0.176007	3.2223	4.46452	0.00709251	0.0343214	-2.76462
Q9HAV0	GNB4	0.17307	3.1779	4.4063	0.00747752	0.0352093	-2.76561
Q96S52	PIGS	0.21366	3.18627	4.28842	0.00833434	0.0376212	-2.76605
Q9NV35	NUDT15	-0.27289	3.14656	-4.87058	0.00496697	0.0277743	-2.76624
O00170	AIP	-0.128261	3.15183	-4.90278	0.00483298	0.0273048	-2.76701
P31751	AKT2	-0.138056	3.15419	-4.90368	0.00482929	0.0273048	-2.76723
Q06547-3	GABPB1	-0.262937	3.13191	-3.99784	0.0109818	0.0447801	-2.76958
O95479	H6PD	0.413842	3.28232	3.72308	0.0144192	0.0531212	-2.77188
Q99608	NDN	-0.461307	3.03576	-3.59218	0.0164838	0.0577481	-2.77234
Q96FZ2	C3orf37; HMCES	0.150968	3.17414	4.54578	0.00659302	0.0328797	-2.77325
Q99661-1	KIF2C	0.132343	3.15325	5.10657	0.00407697	0.0245969	-2.77582
Q16543	CDC37	0.0936705	3.20386	5.12126	0.00402805	0.0245315	-2.77813
Q7L0J3	SV2A	0.229253	3.19665	4.53286	0.00666964	0.0330964	-2.77885
Q9Y4G8	RAPGEF2	0.177232	3.14227	4.3764	0.00768471	0.0357813	-2.77983
Q8IYS1	PM20D2	-0.228003	3.14335	-4.53461	0.00665919	0.0330676	-2.78
Q9UN86	G3BP2	-0.278639	3.17027	-5.1988	0.00378102	0.0238702	-2.78018
O15533-1	TAPBP	-0.217457	3.20421	-4.48259	0.00697772	0.0340302	-2.78215
O14802	POLR3A	-0.0959422	3.16255	-5.10468	0.0040833	0.0245969	-2.78255
P36405	ARL3	-0.180253	3.15487	-4.47254	0.00704127	0.0341853	-2.78532
P17568	NDUFB7	0.307747	3.14422	3.90996	0.0119664	0.0472528	-2.78555
Q13946-1	PDE7A	0.117574	3.20004	4.83642	0.00511388	0.0282251	-2.78722
Q9H0U4	RAB1B	0.201373	3.19634	4.30009	0.00824458	0.0374864	-2.7893
P17050	NAGA	0.303575	3.2515	3.93114	0.01172	0.0466433	-2.78962
P82932	MRPS6	0.238012	3.22273	4.05283	0.0104134	0.0434223	-2.79223
Q4KMQ2-1	ANO6	0.202556	3.19721	4.45251	0.00717001	0.0344663	-2.79258
Q9Y2D8	SSX2IP	-0.262352	3.1372	-4.02047	0.0107436	0.0442721	-2.7944
Q13571	LAPTM5	0.354908	3.27843	3.7506	0.0140241	0.0522585	-2.79463
P30042-1	C21orf33; LOC102724023	0.381164	3.2347	4.89164	0.00487886	0.027433	-2.79873
Q96PV6	LENG8	0.147752	3.18944	4.54243	0.00661277	0.0329524	-2.79931
Q6V1X1	DPP8	-0.201041	3.17923	-4.23011	0.00880013	0.0389072	-2.80413
Q9UPN6	SCAF8	-0.11055	3.1723	-4.98511	0.00450924	0.0260779	-2.80539
P25490	YY1	-0.125187	3.18749	-4.78695	0.00533575	0.028969	-2.80558
Q8N8N7-1	PTGR2	0.313483	3.2287	4.36228	0.00778493	0.0360822	-2.80643
O15164	TRIM24	-0.0968049	3.11727	-5.16953	0.00387213	0.024269	-2.80683
Q9P2D1-1	CHD7	-0.157717	3.17022	-4.75716	0.0054748	0.0293423	-2.81123
P49815	TSC2	-0.185814	3.13909	-4.64379	0.00604429	0.0311703	-2.81436
Q8IV53-1	DENND1C	-0.32216	3.21969	-3.74706	0.0140741	0.0523976	-2.81523
Q7L0Q8-1	RHOU	0.330843	3.31658	3.90158	0.0120655	0.0473135	-2.81723
Q96HY7	DHTKD1	0.350197	3.2602	4.00188	0.0109388	0.0447388	-2.81991
Q7Z5L9-1	IRF2BP2	0.119141	3.19089	4.81596	0.00520432	0.028521	-2.82146
Q14088	RAB33A	0.272679	3.20339	4.65681	0.00597548	0.0310637	-2.82309
Q8WUX2	CHAC2	0.194657	3.182	4.41141	0.00744278	0.0351157	-2.82323
Q08945	SSRP1	-0.0778607	3.19593	-5.32548	0.00341473	0.0225195	-2.82955
O15037	KHNYN	0.468687	3.19995	3.62227	0.0159807	0.0567946	-2.83007
Q92820	GGH	0.125574	3.22016	4.94736	0.00465442	0.0267215	-2.83112
P41002	CCNF	-0.512416	2.47304	-3.57127	0.0168441	0.0585197	-2.83295
Q9H5K3	POMK; SGK196	-0.210732	3.1269	-4.12901	0.0096814	0.0413602	-2.83441
Q9NZJ9-1	NUDT4	-0.349459	3.1288	-3.85749	0.0126028	0.048762	-2.83464
Q8NHP6-1	MOSPD2	0.222147	3.17885	4.24921	0.00864427	0.0384152	-2.8406
Q9Y2S6	TMA7	-0.255259	3.18227	-3.95585	0.01144	0.0458634	-2.8406
O60443	DFNA5; GSDME	0.386368	3.27214	3.74153	0.0141529	0.0526081	-2.84178
P11441	UBL4A	-0.147988	3.1565	-4.64693	0.00602758	0.031152	-2.84638
Q99963	SH3GL3	0.370868	3.2264	4.00689	0.0108858	0.0445475	-2.84678
P60900	PSMA6	-0.11329	3.17913	-5.23854	0.00366134	0.0234696	-2.84752
P22102-1	GART	-0.0627086	3.18066	-5.61395	0.00272571	0.0197168	-2.84817
P48382	RFX5	-0.184012	3.17351	-4.66431	0.00593626	0.0309505	-2.84929
P36404	ARL2	-0.274913	3.10871	-4.43154	0.0073077	0.0348491	-2.85615
Q9P2S5	WRAP73	-0.323506	3.12144	-3.90115	0.0120705	0.0473135	-2.86206
Q9H5Z1	DHX35	-0.146506	3.15138	-4.50374	0.00684611	0.0335489	-2.86693
Q9H6E5	TUT1	-0.179106	3.10746	-4.47537	0.00702329	0.034155	-2.87111
Q9Y3T9	NOC2L	-0.134537	3.19103	-4.8906	0.00488314	0.0274353	-2.87506
Q00013-1	MPP1	0.113806	3.20636	4.81102	0.0052264	0.0285604	-2.87514
O94986-4	CEP152	-0.198549	3.15075	-4.32749	0.00803826	0.0367759	-2.87549
P09564	CD7	-0.564909	3.2232	-3.36597	0.0209046	0.0674883	-2.87564
Q5TC12-1	ATPAF1	0.362027	3.20342	4.17483	0.00926986	0.0401087	-2.87876
P42331	ARHGAP25	0.124863	3.20918	4.81036	0.00522939	0.0285604	-2.88008
Q9Y679-1	AUP1	-0.277531	3.12031	-4.19119	0.00912788	0.0397596	-2.88181
Q15067	ACOX1	0.164856	3.23317	4.34416	0.00791573	0.036474	-2.88303
Q8NB46	ANKRD52	-0.228187	3.11403	-4.43899	0.0072584	0.0347307	-2.88581
Q9NRB3	CHST12	-0.699875	3.07463	-3.31643	0.022045	0.0700281	-2.8868
O60921	HUS1	-0.226021	3.11745	-4.228	0.00881757	0.0389598	-2.88704
Q8IX18	DHX40	-0.162847	3.16371	-4.34568	0.00790462	0.036474	-2.88769
Q13151	HNRNPA0	-0.133759	3.17886	-4.91851	0.00476907	0.0270947	-2.8882
P59998	ARPC4	-0.176377	3.15375	-4.5269	0.00670528	0.0331742	-2.88951
Q6GMV2	SMYD5	-0.190855	3.13803	-4.4158	0.00741311	0.0350667	-2.8927
Q9NPJ6-1	MED4	-0.261098	3.16608	-4.29668	0.00827074	0.0375653	-2.89287
Q96SZ6-3	CDK5RAP1	0.245471	3.19764	4.31838	0.00810622	0.0369677	-2.89379
O14734	ACOT8	0.218511	3.16427	4.01071	0.0108456	0.0444857	-2.8948
Q13769	THOC5	-0.115562	3.16159	-4.83643	0.00511384	0.0282251	-2.89592
Q96AV8	E2F7	-0.374899	3.12125	-3.68699	0.0149572	0.0542621	-2.89628
P06733-1	ENO1	0.152646	3.27301	5.97301	0.0020843	0.017158	-2.89919
P51784	USP11	-0.154425	3.11863	-5.02548	0.00435985	0.025526	-2.89941
Q9H9Q4-1	NHEJ1	-0.260919	3.15892	-3.91127	0.011951	0.0472192	-2.9004
Q9UN37	VPS4A	-0.128663	3.17947	-5.03004	0.00434334	0.0254714	-2.9015
Q8TED0	UTP15	-0.132594	3.13924	-4.8158	0.005205	0.028521	-2.90227
O00161	SNAP23	0.179795	3.22607	4.24851	0.00864993	0.0384152	-2.90258
P51957	NEK4	-0.245349	3.17026	-4.04864	0.0104555	0.0434223	-2.903
Q96G21	IMP4	-0.171591	3.13204	-4.26055	0.00855327	0.0382288	-2.90483
Q7Z569	BRAP	-0.158823	3.18675	-4.46002	0.00712137	0.0343223	-2.90675
Q96DH6-1	MSI2	-0.121801	3.21365	-4.68046	0.00585279	0.0306731	-2.90812
Q86U90	YRDC	-0.456776	3.08176	-3.98549	0.0111143	0.0451184	-2.91125
Q96C10	DHX58	0.566484	3.19735	3.31642	0.0220454	0.0700281	-2.91572
Q04206	RELA	-0.135889	3.15982	-4.58986	0.00633933	0.0320855	-2.92001
Q9UBB4-1	ATXN10	-0.100239	3.17487	-4.97265	0.00455658	0.0263088	-2.9209
Q8NFW8	CMAS	-0.205273	3.17808	-4.72177	0.00564554	0.0300531	-2.9236
P23743-1	DGKA	0.105741	3.19141	4.89672	0.00485789	0.0273584	-2.92423
P05771-2	PRKCB	0.10714	3.22478	4.95668	0.0046181	0.0265344	-2.92441
Q5W0Z9-1	ZDHHC20	-0.294654	3.15789	-4.00864	0.0108674	0.0445466	-2.92527
Q13164-1	MAPK7	0.274818	3.23995	3.75312	0.0139884	0.0521881	-2.93072
Q96EL2	MRPS24	0.236753	3.18476	4.18172	0.00920972	0.0399522	-2.93204
O60701	UGDH	0.200645	3.21563	4.33033	0.00801722	0.0367508	-2.93403
P49760-1	CLK2	0.43792	3.20691	3.84931	0.0127054	0.0489988	-2.93404
O95081	AGFG2	-0.371843	3.1285	-3.68318	0.0150153	0.0544172	-2.93766
Q16875	PFKFB3	0.299068	3.24781	4.56167	0.00650022	0.0326206	-2.93993
Q9NZL9	MAT2B	-0.124508	3.17084	-4.73037	0.00560351	0.0298966	-2.94482
Q05086	UBE3A	-0.112137	3.18021	-4.93562	0.00470067	0.0268377	-2.94989
Q5T9A4	ATAD3B	0.446008	3.14908	3.57805	0.0167264	0.0582672	-2.95149
Q9BYM8	RBCK1	0.166028	3.15895	4.2786	0.00841071	0.0378695	-2.95309
Q7L8L6	FASTKD5	0.261581	3.22087	4.38241	0.00764257	0.0357489	-2.95416
Q9H6S0	YTHDC2	-0.1215	3.17287	-4.83615	0.00511507	0.0282251	-2.95417
Q9GZT3-1	SLIRP	0.209113	3.2207	4.54569	0.00659355	0.0328797	-2.95477
Q9H204	MED28	0.211239	3.16377	3.97113	0.0112707	0.045419	-2.95724
Q1ED39	C16orf88; KNOP1	-0.21062	3.15207	-4.27385	0.00844796	0.037941	-2.95735
O95182	NDUFA7	0.302225	3.24331	4.54659	0.00658822	0.0328797	-2.95905
Q8NCM8-1	DYNC2H1	0.499966	3.23591	3.34916	0.021284	0.068433	-2.96134
P52747	ZNF143	-0.15174	3.15985	-4.42775	0.00733293	0.0349224	-2.96154
Q9HBH7	BEX1	0.74346	2.71487	3.23558	0.0240616	0.0742354	-2.96268
P09001	MRPL3	0.196214	3.21113	4.29253	0.00830257	0.0376066	-2.96413
Q9Y4P1-1	ATG4B	-0.170573	3.0972	-4.33672	0.00797011	0.0366532	-2.96695
Q15544	TAF11	-0.328046	3.26093	-3.71985	0.0144665	0.0531612	-2.97049
Q504Q3-2	PAN2	0.233782	3.19349	3.97232	0.0112577	0.0454147	-2.97228
P49711-1	CTCF	-0.13167	3.18713	-4.65295	0.00599579	0.0310747	-2.97296
P49458	SRP9; SRP9P1	-0.170711	3.18202	-4.28861	0.00833288	0.0376212	-2.97487
Q969X0	RILPL2	0.309823	3.15033	3.77975	0.0136189	0.0511601	-2.97601
Q15572-1	TAF1C	0.357968	3.13525	3.59455	0.0164436	0.0576786	-2.97695
Q15398-3	DLGAP5	0.165012	3.08156	4.6495	0.00601397	0.031127	-2.98036
P43686	PSMC4	-0.190633	3.17181	-4.89887	0.00484902	0.0273466	-2.98088
O95757	HSPA4L	0.159069	3.22694	4.80484	0.00525425	0.0286261	-2.98272
Q9H4B0	OSGEPL1	0.290995	3.19851	3.69693	0.0148068	0.053929	-2.9872
A6NDG6	PGP	-0.208575	3.1625	-4.1065	0.0098913	0.0419474	-2.98841
Q08AF3-1	SLFN5	0.174231	3.22795	4.8343	0.00512315	0.0282251	-2.99332
Q14781-1	CBX2	-0.146078	3.1794	-4.45976	0.00712307	0.0343223	-2.99383
O95273-1	CCNDBP1	-0.39434	3.07894	-3.4618	0.0188844	0.0631199	-2.99618
Q9ULJ3	ZBTB21; ZNF295	0.146147	3.19953	4.37807	0.00767301	0.0357738	-3.0005
Q8NDV7	TNRC6A	-0.20777	3.11247	-3.96449	0.011344	0.0456188	-3.0021
Q9Y2V7-1	COG6	-0.139064	3.1756	-4.39244	0.0075728	0.0355166	-3.00473
P29692	EEF1D	-0.15882	3.16804	-5.15362	0.00392273	0.0243082	-3.0067
P48449-1	LSS	0.182975	3.21639	4.79364	0.00530512	0.0288247	-3.00802
Q9HBU6-1	ETNK1	-0.245043	3.03946	-4.09382	0.0100118	0.0422881	-3.00813
Q9Y3U8	RPL36	-0.294554	3.1508	-4.41513	0.00741758	0.0350667	-3.0084
Q8TAQ2-3	SMARCC2	0.167058	3.20511	4.89274	0.00487429	0.027429	-3.00901
Q9Y5P8-1	PPP2R3B	-0.231538	3.11731	-3.97588	0.0112187	0.045309	-3.0103
Q9Y2Q9	MRPS28	0.199602	3.21623	4.06775	0.0102651	0.0430757	-3.01231
Q7Z4H7	HAUS6	-0.120859	3.16482	-4.66842	0.00591487	0.0308932	-3.01323
Q96T37-1	RBM15	-0.105423	3.18146	-4.67236	0.00589449	0.0308461	-3.01429
P56559	ARL4C	0.372394	3.13134	3.48176	0.018492	0.0623325	-3.01539
Q8WWI1-3	LMO7	-0.192515	3.16482	-4.3981	0.00753368	0.0353799	-3.01572
Q9NQ34	TMEM9B	-0.547633	3.07296	-3.67499	0.0151411	0.0546497	-3.0162
P50747	HLCS	-0.304092	3.1618	-3.70672	0.0146603	0.0535959	-3.0164
Q9NPJ3-1	ACOT13	0.239298	3.23448	4.33862	0.00795621	0.036613	-3.01646
Q9BY32-1	ITPA	-0.247799	3.19969	-4.2131	0.00894169	0.0393211	-3.01934
Q7Z7E8-1	UBE2Q1	-0.184214	3.15596	-4.2444	0.00868323	0.0385101	-3.0196
O43819	SCO2	0.286754	3.20319	3.92974	0.0117361	0.0466812	-3.02495
Q9UFN0	NIPSNAP3A	0.368967	3.19636	3.83284	0.0129151	0.0496187	-3.02573
P00403	COX2	0.340628	3.22698	3.83652	0.012868	0.0494913	-3.02849
O14933	UBE2L6	-0.263543	3.10271	-3.73622	0.014229	0.0528081	-3.02875
Q92896	GLG1	0.13713	3.21751	4.85591	0.00502944	0.0279474	-3.03226
Q9Y296	TRAPPC4	-0.302919	3.14233	-4.38022	0.00765794	0.0357505	-3.03483
Q96T88	UHRF1	-0.0946052	3.11083	-5.2322	0.00368013	0.0235476	-3.03557
O94906-1	PRPF6	-0.159469	3.14771	-5.2908	0.00351067	0.0229065	-3.03568
Q9NTM9	CUTC	-0.197426	3.17179	-4.02478	0.010699	0.0441139	-3.03711
P82650	MRPS22	0.223595	3.22451	4.29226	0.00830472	0.0376066	-3.04037
Q9Y2R9	MRPS7	0.176174	3.21516	4.11869	0.0097769	0.0416597	-3.04296
Q15170	TCEAL1	0.286317	3.21688	3.69857	0.0147822	0.053918	-3.04321
P15056	BRAF	-0.222103	3.18101	-4.08053	0.01014	0.042679	-3.0438
Q6ZQX7	C17orf97	0.184029	3.16093	4.01698	0.01078	0.0443704	-3.04564
Q12841	FSTL1	0.279463	3.22811	3.67587	0.0151276	0.0546288	-3.0464
P12235	SLC25A4	0.320508	3.20321	4.02986	0.0106465	0.0439743	-3.04657
P23458	JAK1	0.211693	3.22461	4.10567	0.00989908	0.0419474	-3.04732
P60033	CD81	0.271137	3.21422	4.06943	0.0102486	0.0430319	-3.04758
O43395	PRPF3	-0.0990888	3.18843	-4.84198	0.0050896	0.0281934	-3.05011
Q5TAX3	ZCCHC11	0.110729	3.19739	4.70093	0.005749	0.0302842	-3.0506
P83111-1	LACTB	0.274951	3.23151	3.74479	0.0141065	0.0524723	-3.05199
P20592	MX2	-0.273053	3.12609	-3.6221	0.0159835	0.0567946	-3.05574
Q9H3G5	CPVL	-0.195205	3.13366	-4.25175	0.00862385	0.0384152	-3.05595
Q96GK7	FAHD2A	0.14232	3.22298	4.3341	0.00798945	0.0366946	-3.05705
Q9P2W9	STX18	-0.177483	3.14128	-4.21363	0.0089372	0.0393211	-3.058
Q6NS38-1	ALKBH2	0.452032	3.16668	3.38716	0.0204376	0.0664078	-3.06251
Q9NR28-1	DIABLO	0.200343	3.22031	4.20309	0.00902616	0.0395368	-3.06587
Q9NYL9	TMOD3	0.157477	3.22227	4.6681	0.00591655	0.0308932	-3.06816
P28288	ABCD3	0.274484	3.18721	4.66328	0.0059416	0.0309556	-3.07045
P18669	PGAM1; LOC643576	0.142497	3.2269	5.13786	0.00397359	0.0243915	-3.07519
Q99536	VAT1	-0.139968	3.21045	-4.814	0.00521307	0.0285432	-3.07546
P62072	TIMM10	0.257134	3.15431	3.76343	0.0138441	0.0517584	-3.07871
P50552	VASP	-0.20423	3.14983	-3.99887	0.0109708	0.0447801	-3.07913
Q8TF46	DIS3L	-0.158735	3.14624	-4.17822	0.00924018	0.0400118	-3.07987
Q9UBE8	NLK	0.282664	3.22601	3.61141	0.0161602	0.0571649	-3.08175
Q13901	C1D	-0.270074	3.19634	-3.83084	0.012941	0.0496911	-3.0838
Q8TBF2	FAM213B	0.279897	3.21737	3.80456	0.0132847	0.050434	-3.08569
P67870	CSNK2B	-0.223589	3.12321	-4.56843	0.0064612	0.0324938	-3.08739
Q8TF40-1	FNIP1	0.347418	3.1468	3.5394	0.0174109	0.0596849	-3.08775
Q96Q42-1	ALS2	0.207261	3.19874	3.85251	0.0126651	0.04887	-3.0889
O75882-1	ATRN	-0.255039	3.09002	-3.97781	0.0111977	0.0452756	-3.08973
Q9C0J8	WDR33	-0.105364	3.17151	-4.68106	0.00584974	0.0306731	-3.09132
Q9NUP9	LIN7C	-0.299793	3.11182	-4.10794	0.00987767	0.0419461	-3.09219
Q9H825-1	METTL8	0.371108	3.18913	3.60515	0.0162648	0.0573633	-3.09508
Q5VST6-1	ABHD17B; FAM108B1	-0.238959	3.18469	-4.08351	0.0101111	0.0426519	-3.09692
Q9P0J1	PDP1	0.196453	3.23559	4.15905	0.00940926	0.0405146	-3.09729
O75718	CRTAP	0.244412	3.17044	3.93864	0.0116342	0.0465003	-3.09832
O60231	DHX16	-0.222297	3.15118	-4.52578	0.00671205	0.0331742	-3.09894
Q99797	MIPEP	0.200307	3.18639	4.41683	0.00740614	0.0350667	-3.09946
Q15046	KARS	-0.115266	3.16839	-5.00051	0.00445156	0.0258637	-3.09948
Q9Y2T2	AP3M1	-0.199218	3.12611	-4.2797	0.00840211	0.0378548	-3.1015
Q9BRR8	GPATCH1	-0.138229	3.16058	-4.40455	0.00748946	0.0352188	-3.10356
Q9UL25	RAB21	0.162253	3.1991	4.42817	0.00733008	0.0349224	-3.10716
Q8TDQ7	GNPDA2	-0.216433	3.12889	-3.97671	0.0112097	0.0452985	-3.10718
O94925-1	GLS	0.543416	3.19221	3.11545	0.0274568	0.0809783	-3.1117
P04062	GBA	-0.316069	3.1264	-3.97094	0.0112729	0.045419	-3.11179
Q14493-1	SLBP	-0.280697	3.16857	-4.34508	0.007909	0.036474	-3.11524
Q9H9V9	JMJD4	-0.256972	3.12761	-3.67641	0.0151193	0.0546288	-3.11744
Q93075	TATDN2	-0.245634	3.20932	-3.68928	0.0149224	0.0541909	-3.11766
Q9H4Z3	PCIF1	-0.145635	3.13701	-4.32888	0.008028	0.0367759	-3.11789
Q6KC79	NIPBL	0.0978092	3.19713	5.13185	0.00399322	0.0244572	-3.11833
P30040-1	ERP29	0.202897	3.21044	4.51319	0.00678825	0.0334046	-3.11994
O00257-1	CBX4	0.270308	3.20254	3.93618	0.0116623	0.0465532	-3.1201
Q96SZ5	ADO	0.260984	3.17459	3.79472	0.0134161	0.0507465	-3.12111
O00512	BCL9; LOC101060700	-0.16709	3.1731	-4.19406	0.00910317	0.039727	-3.12425
Q5VT25-1	CDC42BPA	0.205591	3.22224	4.07165	0.0102268	0.0429912	-3.12513
O75380	NDUFS6	0.283464	3.25504	3.93484	0.0116777	0.0465532	-3.13054
O00471	EXOC5	0.127343	3.20435	4.61109	0.0062212	0.0316683	-3.13255
Q7KZN9	COX15	0.320498	3.20541	3.99973	0.0109617	0.0447801	-3.13323
P55209-2	NAP1L1	-0.147151	3.17548	-4.76169	0.0054534	0.0292944	-3.13492
Q16531	DDB1	-0.159418	3.13983	-5.37484	0.0032834	0.0221289	-3.13533
P62136-1	PPP1CA	-0.178415	3.14646	-4.70874	0.00570997	0.0301822	-3.138
Q6ZS17	FAM65A; RIPOR1	0.271325	3.22142	3.5994	0.0163614	0.0575325	-3.14022
Q9P287-2	BCCIP	-0.483327	3.0845	-3.61874	0.0160389	0.0568932	-3.14679
Q9P227	ARHGAP23	0.485784	3.19159	3.32128	0.0219304	0.069833	-3.14827
P45880	VDAC2	0.357869	3.20434	4.69929	0.00575724	0.0302842	-3.14965
Q15633	TARBP2	-0.181016	3.14377	-4.18506	0.00918081	0.0398941	-3.15019
Q68CZ1	RPGRIP1L	-0.345575	3.10565	-3.57838	0.0167207	0.0582672	-3.15337
O43815	STRN	0.125582	3.21455	4.69498	0.00577897	0.030376	-3.15445
Q86VM9	ZC3H18	-0.166022	3.1434	-4.06089	0.010333	0.043182	-3.157
P54710-2	FXYD2	-0.271978	3.14802	-4.0079	0.0108752	0.0445466	-3.15747
P04040	CAT	-0.172127	3.20528	-4.83439	0.00512277	0.0282251	-3.15881
A1L0T0	ILVBL	0.142526	3.17395	4.20089	0.0090449	0.0395945	-3.15948
P52739	ZNF131	-0.207421	3.1654	-3.77329	0.0137075	0.0513562	-3.15969
P62913	RPL11	-0.143414	3.17289	-4.58269	0.00637979	0.0321984	-3.16295
Q92882	OSTF1	-0.136751	3.15977	-4.51191	0.00679606	0.0334199	-3.16303
Q8IY67-2	RAVER1	-0.11141	3.18201	-4.52654	0.00670748	0.0331742	-3.16941
P51159-1	RAB27A	0.202739	3.24834	3.88939	0.0122113	0.0476322	-3.16998
O00115	DNASE2	-0.155533	3.18257	-4.14012	0.00957964	0.0409748	-3.17022
Q96I59	NARS2	0.29752	3.18846	4.01823	0.0107669	0.0443426	-3.17334
Q8N684-1	CPSF7	-0.11457	3.18046	-4.4857	0.00695815	0.0339581	-3.17377
Q9ULC3	RAB23	0.439973	3.22119	3.79064	0.0134711	0.0509003	-3.17493
Q96BW9-3	TAMM41	0.233576	3.18029	4.07071	0.0102359	0.0430043	-3.18148
O75312	ZNF259; ZPR1	-0.158646	3.14229	-4.34435	0.00791433	0.036474	-3.18177
Q92547	TOPBP1	-0.094253	3.18676	-4.73849	0.00556413	0.0297312	-3.18225
P35579-1	MYH9	0.120752	3.2205	5.93337	0.00214561	0.0174587	-3.18229
Q15172-1	PPP2R5A	0.165927	3.23182	4.01392	0.0108119	0.0444123	-3.18722
O94966-6	USP19	-0.220089	3.10468	-4.51425	0.00678177	0.0333958	-3.192
Q96RU2-1	USP28	0.293903	3.26967	3.40963	0.0199551	0.0654351	-3.19233
Q9BRF8-1	CPPED1	-0.321592	3.13884	-3.8398	0.0128261	0.0493836	-3.19291
Q9NYR9-1	NKIRAS2	-0.44917	3.12164	-3.78426	0.0135574	0.0510822	-3.19488
Q9UFF9	CNOT8	-0.311846	3.21571	-3.35488	0.0211539	0.0681072	-3.19562
Q6R327-1	RICTOR	-0.125577	3.18026	-4.33167	0.00800735	0.0367372	-3.19609
Q8WV74	NUDT8	0.391405	3.22732	3.25215	0.0236319	0.0733104	-3.19715
Q15024	EXOSC7	-0.179482	3.14037	-4.27394	0.00844731	0.037941	-3.19734
Q9BQ52-1	ELAC2	-0.125403	3.15699	-4.46126	0.0071134	0.0343223	-3.1983
O95365	ZBTB7A	-0.325353	3.1431	-3.47177	0.0186873	0.0626677	-3.19936
Q96HW7	INTS4	-0.12572	3.17504	-4.46405	0.00709547	0.0343214	-3.19937
O95169	NDUFB8	0.27803	3.23954	3.58142	0.0166682	0.0581789	-3.1996
Q00722	PLCB2	0.366237	3.18175	3.27118	0.0231489	0.072071	-3.2042
P11166	SLC2A1	0.158375	3.32207	4.14806	0.00950772	0.0407901	-3.20659
Q9HAD4	WDR41	-0.191427	3.14516	-4.0658	0.0102844	0.0431057	-3.20712
Q13435	SF3B2	-0.0927761	3.18127	-5.08265	0.0041581	0.0248785	-3.20893
Q6ZN18-1	AEBP2	-0.268873	3.05833	-3.67592	0.0151268	0.0546288	-3.20966
Q01081	U2AF1; LOC102724594; U2AF1L5	-0.155978	3.14199	-4.2704	0.00847515	0.0380149	-3.21201
Q9BV79	MECR	0.248151	3.22525	3.5605	0.0170333	0.0588523	-3.21221
P06729	CD2	-0.228803	3.14231	-3.92746	0.0117625	0.0466814	-3.21337
Q92994	BRF1	-0.196031	3.15685	-3.92382	0.0118045	0.0467697	-3.21373
Q9Y490	TLN1	0.0825696	3.20366	5.61397	0.00272567	0.0197168	-3.2143
Q8IWZ3-6	ANKHD1-EIF4EBP3; ANKHD1	-0.111366	3.17647	-4.82214	0.00517677	0.0284322	-3.21593
P61927	RPL37	-0.290427	3.15788	-3.87271	0.0124142	0.0481372	-3.21997
Q14149	MORC3	0.120162	3.19106	4.50953	0.0068106	0.033445	-3.22024
Q8N6T7-1	SIRT6	-0.160983	3.16941	-4.05255	0.0104161	0.0434223	-3.22112
Q8IYM9-1	TRIM22	-0.152678	3.15218	-4.03541	0.0105897	0.0438159	-3.22125
Q8N5M1	ATPAF2	0.251995	3.17605	3.51817	0.0178004	0.0606392	-3.22145
P16070	CD44	-0.189689	3.17283	-4.09155	0.0100336	0.0423546	-3.22215
P62333	PSMC6	-0.111112	3.16953	-4.86346	0.00499715	0.0278918	-3.22615
Q9BYX4-1	IFIH1	0.351403	3.20041	3.24206	0.0238927	0.0739069	-3.22649
Q9NYP7-1	ELOVL5	-0.261661	3.12594	-3.4657	0.0188069	0.0629274	-3.22785
O43290	SART1	-0.135972	3.16582	-4.85122	0.0050496	0.0280375	-3.22878
Q9NVF7-1	FBXO28	-0.343335	2.9948	-3.24424	0.0238359	0.0737635	-3.22882
P05165-1	PCCA	0.588886	3.25115	3.00164	0.0311805	0.0886627	-3.23212
Q9NUK0	MBNL3	-0.222763	3.18182	-3.62639	0.0159133	0.0566018	-3.23386
Q96SB8	SMC6	0.124785	3.19748	4.59422	0.00631482	0.0319843	-3.23548
P09326	CD48	0.565917	3.27897	3.20548	0.0248653	0.0757409	-3.23702
P30456	HLA-A	0.233024	3.23032	4.06144	0.0103275	0.043182	-3.23802
P84085	ARF5	0.18097	3.24742	3.99115	0.0110533	0.0449222	-3.23962
Q9P2G1	ANKIB1	-0.261977	3.13281	-3.53232	0.0175397	0.0600394	-3.23992
Q96AE4	FUBP1	-0.0881521	3.17039	-4.84054	0.00509586	0.0282061	-3.24124
Q969X6	CIRH1A; UTP4	-0.108791	3.13826	-4.60664	0.00624572	0.0317703	-3.24303
P08574	CYC1	0.262592	3.20545	3.88237	0.0122962	0.0477842	-3.24309
O14976	GAK	-0.20233	3.13655	-4.39876	0.00752916	0.0353799	-3.24501
P49736	MCM2	-0.0644589	3.1736	-5.2294	0.00368847	0.0235697	-3.24774
Q9H3K6-1	BOLA2B; BOLA2; LOC107984053	-0.170666	3.15843	-4.21182	0.00895243	0.0393342	-3.24947
Q13572-1	ITPK1	-0.223217	3.11025	-3.69459	0.0148421	0.0539937	-3.25486
P63218	GNG5	0.245184	3.24132	3.68755	0.0149487	0.0542586	-3.25612
Q96DR7	ARHGEF26	-0.26099	3.09416	-3.47082	0.0187059	0.0627006	-3.2563
Q9BSQ5-1	CCM2	0.172288	3.22827	3.88963	0.0122085	0.0476322	-3.25855
Q9P270	SLAIN2	-0.160858	3.18229	-4.21448	0.00893003	0.0393211	-3.25993
Q96NE9-2	FRMD6	0.610571	3.18804	2.92422	0.0340381	0.0937481	-3.2619
Q15554-3	TERF2	0.167888	3.16883	4.23886	0.00872832	0.0386859	-3.26422
Q9H074	PAIP1	-0.204629	3.14898	-4.19269	0.00911496	0.0397471	-3.26451
O75146	HIP1R	-0.15653	3.16828	-4.19748	0.00907395	0.0396253	-3.27032
Q8NBT0	POC1A	-0.487422	3.03438	-3.00264	0.0311454	0.0886627	-3.27152
Q99941-1	ATF6B	-0.307003	3.1003	-3.56679	0.0169226	0.0586734	-3.27228
Q96DY7	MTBP	0.255359	3.10999	3.72304	0.0144198	0.0531212	-3.27595
Q14005-1	IL16	-0.25062	3.20901	-3.45398	0.0190406	0.0635452	-3.27788
Q16656-1	NRF1	-0.208337	3.18908	-3.83742	0.0128565	0.0494738	-3.27898
Q9Y4A0	JRKL	0.350666	3.21402	3.23491	0.0240794	0.074258	-3.27951
Q8NE86	MCU	0.270024	3.21842	3.67874	0.0150833	0.05458	-3.28119
P30455	HLA-A	0.267463	3.25675	3.69763	0.0147964	0.0539265	-3.28205
Q8NCB2-1	CAMKV	-0.272604	3.16001	-3.58014	0.0166902	0.058227	-3.28739
Q56A73	SPIN4	0.359932	3.04179	3.29275	0.0226151	0.071039	-3.29165
Q9Y5Z4-1	HEBP2	-0.231175	3.18781	-3.5406	0.0173891	0.0596849	-3.29245
Q0ZGT2	NEXN	-0.200808	3.14079	-4.2039	0.00901932	0.0395313	-3.29475
Q8IZ21-1	PHACTR4	-0.155775	3.15768	-4.00751	0.0108793	0.0445466	-3.29517
Q15233	NONO	-0.0922433	3.17449	-4.99839	0.00445944	0.0258742	-3.29684
Q8TCA0-1	LRRC20	0.137654	3.18775	4.18157	0.00921107	0.0399522	-3.29838
Q96SB4-2	SRPK1	-0.120242	3.14562	-4.17924	0.00923131	0.0400118	-3.30035
Q9Y3C8	UFC1	-0.142336	3.11079	-4.25068	0.00863244	0.0384152	-3.30122
Q96S94	CCNL2	-0.161208	3.16022	-3.92789	0.0117574	0.0466814	-3.30404
Q9Y3X0	CCDC9	-0.161355	3.16485	-3.88749	0.0122343	0.0476478	-3.30577
Q8NCW6	GALNT11	-0.256765	3.16896	-3.52132	0.017742	0.0604954	-3.30593
Q8N5D0-1	WDTC1	0.276526	3.21625	3.50618	0.0180249	0.0611103	-3.30888
P63167	DYNLL1	0.373307	3.16122	4.41377	0.00742678	0.0350869	-3.3089
O75828	CBR3	0.173159	3.22938	3.92779	0.0117586	0.0466814	-3.3126
O94874-1	UFL1	0.105204	3.19108	4.6599	0.00595928	0.0310022	-3.31272
P04049	RAF1	-0.118785	3.17361	-4.2071	0.00899222	0.0394368	-3.31654
Q8N6M0	OTUD6B	-0.150185	3.16231	-4.18571	0.00917517	0.039894	-3.32285
Q9NWU5	MRPL22	0.187792	3.22114	3.98787	0.0110887	0.0450402	-3.32721
Q8TAT5	NEIL3	-0.192675	3.08725	-3.75858	0.0139117	0.0519566	-3.32792
Q8IZ83	ALDH16A1	-0.125066	3.17904	-4.16414	0.00936401	0.0404179	-3.32821
Q9NX62	IMPAD1	-0.182314	3.16881	-4.18901	0.00914664	0.0397943	-3.3285
Q96GJ1	TRMT2B	0.406379	3.21559	3.47494	0.018625	0.0625835	-3.33243
P27986	PIK3R1	-0.108704	3.15932	-4.3691	0.00773637	0.0359276	-3.33251
P46940	IQGAP1	0.105002	3.22724	5.11211	0.00405842	0.0245931	-3.33537
P50897	PPT1	-0.154327	3.15005	-3.98125	0.0111602	0.0452274	-3.33603
O15055-1	PER2	-0.691804	2.89277	-2.82643	0.038076	0.101063	-3.3363
Q9NP64-2	ZCCHC17	0.263499	3.22504	3.58842	0.0165479	0.0579014	-3.33825
Q9Y252	RNF6	-0.397461	3.11269	-3.18229	0.0255053	0.0771464	-3.3411
P56277-1	CMC4; MTCP1	0.431393	3.28433	3.01782	0.0306181	0.0877133	-3.34178
O15117-3	FYB; FYB1	0.162478	3.22632	4.42557	0.00734747	0.0349629	-3.34198
O43566	RGS14	-0.200689	3.154	-3.70171	0.0147351	0.0538415	-3.34467
Q9BWC9	CCDC106	0.589659	3.29047	2.88316	0.0356724	0.0964074	-3.34588
P33991	MCM4	-0.0825414	3.18108	-5.15664	0.00391305	0.0243082	-3.35246
P06132	UROD	-0.18271	3.12951	-3.96396	0.0113499	0.0456188	-3.35546
Q96HS1-1	PGAM5	0.2386	3.17889	4.14246	0.0095584	0.0409349	-3.35669
P30622-2	CLIP1	-0.134028	3.17324	-4.52019	0.00674575	0.0332878	-3.35751
O14715	RGPD8	-0.364656	3.07418	-3.20751	0.0248102	0.0756566	-3.35772
Q5C9Z4	NOM1	-0.141553	3.14273	-4.1521	0.00947141	0.0406835	-3.35801
Q9NZL4-1	HSPBP1	-0.15184	3.133	-4.11812	0.00978226	0.0416597	-3.35869
P52888	THOP1	-0.187507	3.17869	-4.48693	0.00695047	0.0339439	-3.35946
Q5SNT2-1	TMEM201	-0.198923	3.10669	-3.85574	0.0126247	0.0487934	-3.36498
Q8IYW5	RNF168	0.228717	3.18719	3.70793	0.0146424	0.0535856	-3.3716
P36954	POLR2I	-0.288573	3.17109	-3.58642	0.0165822	0.0579641	-3.37162
O94979	SEC31A	-0.0901813	3.19245	-4.8313	0.00513634	0.0282722	-3.37384
O75182-1	SIN3B	-0.125506	3.13181	-4.10016	0.0099513	0.0421327	-3.37665
Q06609	RAD51	-0.16308	3.1424	-4.05036	0.0104382	0.0434223	-3.37666
P02042	HBD	-0.31687	3.26665	-3.27506	0.0230519	0.0719015	-3.37815
Q56VL3	OCIAD2	0.316899	3.2027	3.8746	0.0123911	0.0480739	-3.38296
O15067	PFAS	-0.116502	3.15833	-4.57488	0.0064242	0.0323863	-3.38319
Q53HC5	KLHL26	-0.413818	3.03325	-2.99152	0.0315382	0.0892072	-3.38353
Q96N21-2	ENTHD2; TEPSIN	-0.348828	3.12812	-3.07146	0.0288332	0.083855	-3.38389
Q9HBD1-1	RC3H2	-0.282045	3.12609	-3.35992	0.0210403	0.0678727	-3.38444
Q7L945	ZNF627	0.65821	3.2594	2.89709	0.0351083	0.0954882	-3.38823
O00178	GTPBP1	-0.156502	3.19734	-4.26032	0.00855514	0.0382288	-3.38956
P16333-1	NCK1	-0.127373	3.18651	-4.16226	0.0093807	0.0404653	-3.39008
P30153	PPP2R1A	-0.100822	3.16593	-4.78082	0.00536402	0.0290814	-3.39092
P62341	SELT; SELENOT	-0.401846	3.13115	-3.10004	0.0279304	0.0818985	-3.39233
Q9HBL8	NMRAL1	-0.165655	3.18267	-4.20863	0.00897924	0.0394043	-3.39265
P30050-1	RPL12	-0.0954136	3.17695	-4.503	0.00685064	0.0335489	-3.39424
Q8N5S9	CAMKK1	-0.239447	3.17158	-3.39259	0.0203198	0.0662331	-3.39442
Q9ULM3	YEATS2	0.157142	3.1714	4.33481	0.00798417	0.0366941	-3.39463
P00558	PGK1	0.153373	3.27973	5.49805	0.00298078	0.0208006	-3.39496
O95835	LATS1	-0.212213	3.11963	-3.48016	0.0185232	0.0623828	-3.39836
Q04446	GBE1	0.253328	3.2989	4.2744	0.00844365	0.037941	-3.39847
Q96DI7	SNRNP40	-0.103218	3.18269	-4.47531	0.00702366	0.034155	-3.40322
P06576	ATP5B	0.225053	3.22683	5.04196	0.00430053	0.0253664	-3.40566
Q9P281	BAHCC1	-0.48105	3.13059	-2.93199	0.0337384	0.0932263	-3.40868
P23469	PTPRE	-0.281559	3.18262	-3.40225	0.020112	0.0657368	-3.41349
P62328	TMSB4X	0.588232	3.17582	2.82139	0.0382983	0.101405	-3.41407
Q16342-1	PDCD2	-0.190758	3.12741	-3.91125	0.0119512	0.0472192	-3.41412
Q96G23	CERS2	-0.229407	3.12097	-3.60714	0.0162315	0.0573314	-3.41443
O95267-1	RASGRP1	0.253352	3.19006	3.6665	0.0152729	0.0550135	-3.41476
Q15643	TRIP11	0.0876058	3.21148	4.40507	0.00748591	0.0352188	-3.41505
O94985-2	CLSTN1	-0.239219	3.21514	-3.42789	0.0195727	0.0646524	-3.41902
P43490	NAMPT	-0.0838579	3.20212	-4.56309	0.00649199	0.0326024	-3.42215
Q9Y5J7	TIMM9	0.463765	3.17621	3.81986	0.0130833	0.0500479	-3.42551
O15355	PPM1G	-0.12782	3.1753	-4.29621	0.00827431	0.0375653	-3.42662
Q6WKZ4-4	RAB11FIP1	-0.192208	3.18898	-3.85613	0.0126198	0.0487934	-3.43157
Q6DKK2	TTC19	0.394623	3.25809	2.9928	0.0314928	0.0892066	-3.43229
Q9Y4E5-4	ZNF451	-0.288678	3.04871	-3.41541	0.019833	0.0651721	-3.43229
Q93074-1	MED12	0.174128	3.1956	4.25278	0.00861555	0.0384152	-3.43301
Q9Y5S9	RBM8A; LOC101060541	-0.172593	3.18813	-3.82342	0.0130369	0.0499245	-3.43392
Q8TBZ8	ZNF564	0.413927	3.22175	2.89998	0.0349923	0.0953555	-3.43433
Q9NQT5	EXOSC3	-0.151276	3.16327	-4.12721	0.00969796	0.0413933	-3.4365
Q9BZ29-4	DOCK9	0.197932	3.17787	3.7771	0.0136552	0.0512143	-3.43943
P49915	GMPS	-0.107045	3.19045	-4.7504	0.00550696	0.0294701	-3.44089
Q5TEU4	NDUFAF5	0.200711	3.22095	3.523	0.0177109	0.0604795	-3.44371
O94903	PROSC; PLPBP	0.142188	3.19994	4.1103	0.00985547	0.0418769	-3.44638
O43852	CALU	0.298229	3.20809	4.2301	0.00880017	0.0389072	-3.44669
P62280	RPS11	-0.232589	3.16041	-4.51461	0.00677956	0.0333958	-3.44758
Q9H7N4	SCAF1	-0.224174	3.17812	-3.43908	0.0193425	0.0642575	-3.44903
O43251-8	RBFOX2	0.626432	3.18359	2.71831	0.0431751	0.110205	-3.44925
P52435	POLR2J	-0.278546	3.14859	-3.77921	0.0136262	0.0511601	-3.45003
Q9P2G9	KLHL8	-0.240572	3.07881	-3.39195	0.0203335	0.0662473	-3.45112
P25205	MCM3	-0.0990844	3.1754	-4.93846	0.00468947	0.0268358	-3.4513
B0YJ81	PTPLA; HACD1	0.405724	3.21206	3.4203	0.0197305	0.0649989	-3.45188
Q9UHB6-4	LIMA1	0.158177	3.20686	4.21286	0.00894368	0.0393211	-3.45601
O15357	INPPL1	-0.140534	3.16611	-4.02514	0.0106952	0.0441139	-3.45892
Q9ULX6	AKAP8L	-0.173646	3.1611	-4.08048	0.0101405	0.042679	-3.45954
Q96G61	NUDT11	-0.150049	3.15706	-3.89413	0.0121544	0.0475194	-3.46012
Q9UHQ4	BCAP29	-0.27812	3.14648	-3.22193	0.0244225	0.0749252	-3.46016
P48200	IREB2	0.255285	3.19127	4.44821	0.00719799	0.0345348	-3.46027
Q9BSV6	TSEN34	-0.298412	3.10714	-3.43087	0.0195109	0.0644852	-3.46448
O43837-1	IDH3B	0.239842	3.2233	4.19222	0.00911898	0.0397471	-3.46632
P38432	COIL	-0.143977	3.18675	-3.93858	0.0116349	0.0465003	-3.46748
Q8N573-2	OXR1	0.173149	3.20298	3.99515	0.0110105	0.0448046	-3.46798
Q9UDX5	MTFP1	0.477911	3.29303	2.87739	0.0359087	0.0967749	-3.46807
Q9Y4R8	TELO2	-0.276103	3.12029	-4.48015	0.00699304	0.0340815	-3.4681
Q8NFY9	KBTBD8	-0.253284	3.1134	-3.57376	0.0168007	0.0584687	-3.46912
O94900	TOX	-0.154271	3.19007	-3.81539	0.0131418	0.0501905	-3.47406
Q8NE01	CNNM3	-0.214778	3.158	-3.72931	0.0143287	0.052874	-3.47492
Q92499	DDX1	-0.0648322	3.19122	-4.87492	0.00494865	0.0277375	-3.47565
P20023-1	CR2	-0.646317	3.24109	-2.69631	0.0443032	0.111902	-3.47775
Q96M89-1	CCDC138	-0.187528	3.12509	-3.77226	0.0137217	0.051382	-3.47922
O75607	NPM3	-0.219379	3.09921	-3.47359	0.0186515	0.0626251	-3.48047
Q14807	KIF22	-0.180275	3.13279	-4.44957	0.00718911	0.0345155	-3.48151
O60675	MAFK	-0.532226	3.10138	-2.81864	0.0384201	0.101538	-3.48536
Q96RU3-2	FNBP1	-0.0767826	3.20379	-4.65308	0.0059951	0.0310747	-3.48787
Q9NV06	DCAF13	-0.149268	3.12113	-4.22489	0.00884326	0.039049	-3.48806
Q12873-1	CHD3	0.234207	3.23552	3.73233	0.014285	0.052848	-3.48971
Q9BX70-1	BTBD2	-0.225775	3.08742	-3.32104	0.021936	0.069833	-3.49093
P50995	ANXA11	0.0881372	3.21246	4.51008	0.0068072	0.033445	-3.49282
Q9NP50-1	FAM60A; SINHCAF	-0.201838	3.1334	-3.44151	0.0192927	0.0641825	-3.49411
P00747	PLG	0.690396	3.34707	2.91705	0.0343172	0.0940427	-3.50163
O60825-1	PFKFB2	-0.175269	3.18309	-3.788	0.0135067	0.0509806	-3.50967
P61457	PCBD1	-0.325018	3.15448	-2.98731	0.0316884	0.0894227	-3.51043
Q9BRX2	PELO	-0.132141	3.16783	-4.03623	0.0105813	0.0438067	-3.51108
O96013-1	PAK4	-0.177785	3.15625	-3.54033	0.0173941	0.0596849	-3.51165
Q2YD98-1	UVSSA	-0.336605	3.15826	-3.18555	0.0254143	0.0769696	-3.51298
P78560	CRADD	-0.358199	3.12514	-3.16502	0.025994	0.0781626	-3.51441
P53384	NUBP1	-0.17649	3.18405	-3.77867	0.0136337	0.0511606	-3.51501
Q99638	RAD9A	0.241301	3.1973	3.35981	0.0210428	0.0678727	-3.51663
Q9HB09-1	BCL2L12	-0.453912	3.14178	-2.77003	0.040647	0.105575	-3.51966
P82930	MRPS34	0.171352	3.18276	3.80089	0.0133335	0.0504893	-3.51977
Q08AG7	MZT1	0.456337	3.21053	3.01165	0.0308312	0.0881103	-3.52579
Q7Z406-1	MYH14	-0.26505	3.21085	-3.43442	0.0194378	0.0643363	-3.52613
Q5T6F0	DCAF12	-0.214139	3.05517	-3.63256	0.0158127	0.0563571	-3.52681
Q9Y2H2-1	INPP5F	-0.766747	3.13254	-2.6238	0.0482582	0.11845	-3.52703
P33527	ABCC1	-0.178803	3.17788	-3.90321	0.0120461	0.0473135	-3.52853
Q9UQR0	SCML2	-0.101215	3.17089	-4.23599	0.00875182	0.0387417	-3.53134
O75167	PHACTR2	-0.464277	3.12001	-2.85136	0.0369983	0.098997	-3.53416
Q3B726	TWISTNB	-0.263873	3.13526	-3.41012	0.0199447	0.0654311	-3.53686
Q8IVS2	MCAT	0.182179	3.22464	3.56116	0.0170216	0.0588523	-3.53842
Q9UPQ4	TRIM35	-0.635386	3.09068	-2.62781	0.0480298	0.118069	-3.53996
Q9UKT4	FBXO5	-0.213705	3.10889	-3.48138	0.0184995	0.0623325	-3.54059
P17036-1	ZNF3	-0.325114	3.10176	-3.26036	0.0234222	0.0727687	-3.5409
Q8TB37-1	NUBPL	0.38305	3.20616	2.9877	0.0316746	0.0894227	-3.54129
Q99643	SDHC	0.402103	3.22055	3.42754	0.0195798	0.0646524	-3.54156
Q14160	SCRIB	-0.0998618	3.16145	-4.29279	0.00830059	0.0376066	-3.54156
Q14257	RCN2	-0.212319	3.18761	-3.95477	0.0114521	0.0458861	-3.54174
Q16186	ADRM1	-0.421327	3.14298	-3.31595	0.0220565	0.0700281	-3.54413
Q8IWF2	FOXRED2	-0.338924	3.06919	-3.08159	0.0285094	0.083355	-3.54804
Q9NUW8	TDP1	-0.238883	3.11911	-3.95088	0.0114957	0.0460347	-3.54835
Q15050	RRS1	-0.171521	3.13795	-4.0496	0.0104458	0.0434223	-3.55129
O43561	LAT	0.299712	3.2804	3.0385	0.0299155	0.0863982	-3.55251
Q7Z4L5	TTC21B	-0.356135	3.13894	-3.10632	0.0277363	0.0814458	-3.55362
Q8N335	GPD1L	-0.117662	3.17308	-4.05199	0.0104219	0.0434223	-3.55538
O43432	EIF4G3	-0.115863	3.16828	-4.12627	0.00970666	0.0413933	-3.55586
O14979-1	HNRNPDL; HNRPDL	-0.214116	3.15278	-3.99737	0.0109868	0.0447801	-3.5577
P01023	A2M	-0.339785	3.04732	-3.33117	0.0216985	0.0693257	-3.55919
Q9Y2H0-1	DLGAP4	-0.244152	3.1818	-3.93521	0.0116734	0.0465532	-3.55998
P26599	PTBP1	-0.0892044	3.19734	-4.36543	0.00776244	0.0360016	-3.56048
Q14108-1	SCARB2	-0.274157	3.19297	-3.12055	0.0273021	0.0806897	-3.56214
O00308	WWP2	-0.229752	3.14066	-3.726	0.0143768	0.0530236	-3.56253
Q9NZ09-1	UBAP1	-0.222581	3.18985	-3.49103	0.0183131	0.0618298	-3.57121
Q14CX7-1	NAA25	-0.205005	3.14216	-4.28865	0.00833256	0.0376212	-3.57382
Q49AN0-1	CRY2	-0.410796	3.03617	-2.94713	0.0331631	0.0922122	-3.57626
O00329	PIK3CD	0.187	3.1642	3.43517	0.0194225	0.0643363	-3.58048
Q6FI81-1	CIAPIN1	-0.0969832	3.17936	-4.37009	0.00772935	0.0359276	-3.58423
Q96E29	MTERFD1; MTERF3	0.210358	3.15829	3.82348	0.0130362	0.0499245	-3.58543
Q00613	HSF1	-0.173474	3.16283	-3.56895	0.0168848	0.0585889	-3.58599
Q96LL9	DNAJC30	1.12154	3.23672	2.59963	0.0496621	0.121142	-3.59099
O96006	ZBED1	-0.276434	3.13461	-3.03328	0.0300911	0.08687	-3.59393
Q6DN90-1	IQSEC1	0.221868	3.21938	3.2293	0.0242269	0.0746245	-3.59461
Q9BTP7	C19orf40; FAAP24	-0.280006	3.09824	-3.03998	0.0298659	0.0862899	-3.59499
P15104	GLUL	0.217294	2.90186	3.90179	0.012063	0.0473135	-3.59649
Q96FW1	OTUB1	-0.157092	3.1525	-4.04402	0.0105021	0.0435551	-3.59671
Q96IZ5	RBM41	-0.364648	3.1234	-3.43102	0.0195078	0.0644852	-3.59712
Q15287-1	RNPS1	-0.120593	3.1492	-3.87133	0.0124312	0.0481768	-3.5972
Q9P2T1-1	GMPR2	0.109858	3.19576	4.06281	0.0103139	0.0431784	-3.5984
Q9NX01	TXNL4B	-0.276724	3.11489	-3.20599	0.0248515	0.0757409	-3.60096
Q8WUK0	PTPMT1	0.347587	3.20578	2.92303	0.0340844	0.0937481	-3.60117
Q9BZA5	TXLNG2P; TXLNGY	-0.577149	3.05528	-2.61908	0.0485289	0.118971	-3.60283
Q9UL40-1	ZNF346	-0.137285	3.19728	-3.81586	0.0131357	0.0501905	-3.60354
Q9NR33	POLE4	-0.184193	3.14511	-3.47485	0.0186269	0.0625835	-3.60386
Q9H6L5	FAM134B; RETREG1	0.265671	3.14365	3.21632	0.0245727	0.0752233	-3.60452
Q9UI95	MAD2L2	-0.250757	3.1463	-3.51153	0.0179243	0.0609736	-3.60511
Q9BQF6	SENP7	0.16875	3.17444	3.49091	0.0183154	0.0618298	-3.60637
Q8N4Q1	CHCHD4	0.229325	3.17817	3.73027	0.0143148	0.0528501	-3.60648
Q8IYA6	CKAP2L	0.204149	3.06598	3.42646	0.0196022	0.0646962	-3.60879
P09234	SNRPC	-0.201121	3.1551	-3.55652	0.0171037	0.0590311	-3.60881
Q13257-1	MAD2L1	-0.302571	3.16841	-4.06174	0.0103246	0.043182	-3.6093
A6NHR9-1	SMCHD1	-0.0646435	3.19803	-4.5519	0.00655712	0.032783	-3.61741
Q12982	BNIP2	-0.228195	3.18163	-3.34499	0.0213792	0.068598	-3.61767
P62993	GRB2	0.140361	3.20728	4.19774	0.00907169	0.0396253	-3.62323
Q9UH62	ARMCX3	0.228818	3.1351	3.37441	0.0207171	0.0671272	-3.6244
Q15365	PCBP1	-0.101931	3.16262	-4.58886	0.00634497	0.0320912	-3.62484
O15446-1	CD3EAP	-0.249124	3.15389	-3.83549	0.0128812	0.0495153	-3.62514
P30043	BLVRB	0.28115	3.21192	3.01167	0.0308305	0.0881103	-3.62577
Q6DKI1	RPL7L1	-0.218229	3.09374	-3.59496	0.0164367	0.0576786	-3.62706
O75629	CREG1	0.213535	3.19299	3.22078	0.0244532	0.074987	-3.6278
A6NHQ4	C17orf96; EPOP	0.495883	3.2393	2.60087	0.0495895	0.121006	-3.62941
Q9C035	TRIM5	0.205285	3.20288	3.29141	0.0226479	0.0711104	-3.63065
Q8TCS8	PNPT1	0.157972	3.2183	4.21918	0.0088908	0.0392345	-3.63574
O60493-1	SNX3	-0.140267	3.19147	-3.63378	0.015793	0.0563433	-3.63752
Q9UQ84-1	EXO1	-0.214931	3.18778	-3.31241	0.0221408	0.0701436	-3.63828
Q9NVN3-1	RIC8B	0.592515	3.21276	2.55323	0.0524856	0.126184	-3.63953
P09972	ALDOC	0.300837	3.34251	4.381	0.00765242	0.0357489	-3.63969
P42224-1	STAT1	0.198958	3.20892	4.46783	0.00707127	0.034251	-3.64001
Q8NDI1	EHBP1	0.175671	3.20003	3.90529	0.0120214	0.0473135	-3.64031
Q9UBQ5	EIF3K	-0.194633	3.09774	-3.82724	0.0129874	0.0497884	-3.64132
Q8IY22-1	CMIP	-0.249699	3.15211	-3.07837	0.028612	0.0835216	-3.64284
O95229	ZWINT	-0.378754	3.06521	-3.45364	0.0190474	0.0635452	-3.64732
Q92552	MRPS27	0.153569	3.2354	3.8982	0.0121057	0.0473549	-3.64828
Q9BQE5	APOL2	-0.164061	3.13351	-3.66342	0.015321	0.0551589	-3.64829
Q9BX59	TAPBPL	-0.450314	3.15501	-2.63141	0.0478256	0.117714	-3.65023
P22392-2	NME1-NME2; NME1; NME2	-0.122729	3.15505	-4.8129	0.005218	0.0285481	-3.65119
P35606	COPB2	-0.0956081	3.18146	-4.46113	0.00711423	0.0343223	-3.65381
Q6PJG6-1	BRAT1	-0.231116	3.10627	-3.37123	0.0207875	0.0672327	-3.65433
Q9UHB7-1	AFF4	0.260027	3.19772	3.52704	0.0176364	0.0602832	-3.6585
Q9H4A3	WNK1	-0.0656184	3.19654	-4.50102	0.00686287	0.0335855	-3.65915
Q8TBM8	DNAJB14	-0.239996	3.07419	-3.41643	0.0198116	0.0651451	-3.65931
Q9H0P0-4	NT5C3; NT5C3A	0.195763	3.23377	3.41456	0.0198511	0.0651843	-3.66094
Q8WWK9-1	CKAP2	0.145911	3.11847	3.75718	0.0139314	0.0520027	-3.66108
Q9UPR3	SMG5	-0.182183	3.15269	-3.34002	0.0214934	0.0688254	-3.66127
Q06330-1	RBPJ	0.12878	3.18259	3.98476	0.0111222	0.0451249	-3.66257
P48378	RFX2	0.263743	3.26624	3.01493	0.0307175	0.0879625	-3.66654
P09497-2	CLTB	-0.18357	3.21083	-3.91195	0.011943	0.0472192	-3.66897
Q9H6S1-1	AZI2	0.281056	3.14599	3.11332	0.0275217	0.0811357	-3.66976
Q8NFI3-1	ENGASE	-0.28398	3.15149	-2.92931	0.0338414	0.0933664	-3.6704
Q86VW0	SESTD1	-0.284708	3.1575	-3.11806	0.0273775	0.0808115	-3.67053
Q8N6N3	C1orf52	-0.269301	3.13023	-3.33365	0.0216409	0.0692041	-3.67762
Q92621	NUP205	-0.145371	3.16228	-4.63307	0.00610159	0.0313348	-3.67992
O14980	XPO1	0.0943448	3.19054	4.66567	0.00592915	0.0309362	-3.67997
Q8N1I0	DOCK4	0.613634	3.07421	2.55187	0.0525709	0.126199	-3.68023
Q12788	TBL3	-0.174544	3.12394	-4.09578	0.00999304	0.0422776	-3.6804
Q9H299	SH3BGRL3	-0.301527	3.13005	-2.92771	0.033903	0.0934638	-3.68475
Q07889	SOS1	0.1264	3.18003	3.73306	0.0142744	0.052848	-3.6859
Q9NPL8	TIMMDC1	0.266978	3.16678	3.17891	0.0256004	0.0773351	-3.68778
[truncated: 5,097 more rows]
