# Supplementary material for: Dual CARM1-and IKZF3-targeting: A novel approach to multiple myeloma therapy synergy between CARM1 inhibition and IMiDs
Source: Mol Ther Oncol. 2025 Feb 20;33(1):200952. doi: 10.1016/j.omton.2025.200952 (PMC11930131; doi:10.1016/j.omton.2025.200952)
Supplement: Table S3. Enzyme assay assessing 074 inhibition of CARM1 [file mmc4.xls]

## Sheet: Summary
HotSpot Methyltransferase Profiling Report for:			Dana Farber Cancer Institute		Quote #:	20200521-DFCI-XL-HMT-RV01
Compounds were tested against one methyltransferase.
Compounds were received in liquid form, in DMSO, at a stock concentration of 10 mM.
Compounds were tested in a 10-dose IC50 mode with 3-fold serial dilution, in singlet, starting at 1 or 10 μM.
Control compound, SAH (S-(5'-Adenosyl)-L-homocysteine) was tested in 10-dose IC50 mode with 3-fold serial dilution starting at 100 μM.
Compounds were pre-incubated with enzyme-substrate mixture for 20 minutes.
Reactions were carried out at 1 μM SAM.
Data pages include raw data, % Enzyme activity (No inhibitor control as 100% activity), and curve fits.
Curve fits were performed where the enzyme activities at the highest concentration of compounds were less than 65%.
	* Empty cells indicate no inhibition or compound activity that could not be fit to an IC50 curve.
	ND	Indicates compound not tested against enzyme.
Enzyme IC50 Summary:
			Compound IC50 (M)*
		Methyltransferase:	PRMT4
		Substrate:	Histone H3
	Compound ID:	Highest starting concentration (μM):
	CAS_11487_074	10	2.012e-09
	SAH IC50* (M):	100	3.014e-07

## Sheet: PRMT4 (2)
Hotspot Methyltransferase Profiling Report for: PRMT4
Raw data
		Conc.(M)	CAS_11487_074
		1e-05	17725.1
		3.33333e-06	25180.1
		1.11111e-06	26069.1
		3.7037e-07	31407.1
		1.23457e-07	47317.6
		4.11523e-08	79618.1
		1.37174e-08	126846
		4.57247e-09	204401
		1.52416e-09	383982
		5.08053e-10	462258
		DMSO	641386
%Activity
		Conc.(M)	CAS_11487_074
		1e-05	2.81534
		3.33333e-06	3.99944
		1.11111e-06	4.14065
		3.7037e-07	4.9885
		1.23457e-07	7.51562
		4.11523e-08	12.646
		1.37174e-08	20.1473
		4.57247e-09	32.4657
		1.52416e-09	60.9891
		5.08053e-10	73.4221
		DMSO	101.874
		HILLSLOPE	-0.6891
		IC50 (M)	2.012e-09
